# Supplementary material for: Intra-platform comparison of 25-mer and 60-mer oligonucleotide Nimblegen DNA microarrays
Source: BMC Res Notes. 2013 Feb 4;6:43. doi: 10.1186/1756-0500-6-43 (PMC3608165; doi:10.1186/1756-0500-6-43)
Supplement: Additional file 2 — Average of differentially expressed genes in inner vs. outer tissues in 25 and 60-mers arrays. [file 1756-0500-6-43-S2.xls]

## Sheet: Feuil1
Additional file 2. Average of differentially expressed genes in inner vs. outer tissues in 25- and 60-mers arrays.
	log2 ratio	log2 ratio	GO in biological
SEQ_ID	25-mers	60-mers	process categories	P-val 25-mers	FDR 25-mers	P-val 60-mers	FDR 60-mers	GENE_INFO
GENOLIN_C1591	3.42	4.4	development	0.013729199	0.10034853	0.00059073925	0.014439639	lcl|genolin_c1591 2008 nt highly similar to |Q5C8T4|Q5C8T4|SubName: Full=Decreased apical dominance protein
GENOLIN_C133	3.4	3.24	unknown	0.0055097574	0.07709326	0.00053728715	0.014435797	lcl|genolin_c133 1562 nt highly similar to |A7L2Z5|A7L2Z5|SubName: Full=Nodulin family protein
GENOLIN_C47964	3.21	4.67	unknown	0.014827092	0.10283244	0.00053470023	0.014466405	lcl|genolin_c47964 205 nt
GENOLIN_C14129	3.07	4.46	unknown	0.007242901	0.0825959	0.0005040127	0.014441235	lcl|genolin_c14129 451 nt
GENOLIN_C46486	3.02	2.31	unknown	0.010980753	0.09361029	0.000277553	0.0137270875	lcl|genolin_c46486 107 nt
GENOLIN_C46415	2.84	3.48	unknown	0.003047239	0.06718617	0.00017473674	0.013411548	lcl|genolin_c46415 242 nt
GENOLIN_C15312	2.78	4.28	unknown	0.014410355	0.101779625	0.0012219785	0.016247362	lcl|genolin_c15312 218 nt
GENOLIN_C30004	2.78	3.67	unknown	0.005954328	0.07820919	0.00018727913	0.013341204	lcl|genolin_c30004 364 nt similar to |AY056374|AY056374|Arabidopsis thaliana AT4g22990/F7H19_170 mRNA, complete cds. |Arabidopsis
GENOLIN_C46802	2.71	5.09	unknown	0.0065902476	0.08030202	0.0002761078	0.013757846	lcl|genolin_c46802 407 nt similar to |AM428600|AM428600|Vitis vinifera contig VV78X248683.9, whole genome shotgun sequence. |Viti
GENOLIN_C11158	2.68	3.43	metabolism	0.009235011	0.08860629	0.00080058374	0.015015457	lcl|genolin_c11158 411 nt highly similar to |Q9LN32|Q9LN32|SubName: Full=F18O14.38
GENOLIN_C59580	2.57	2.33	unknown	0.0060016615	0.07848742	0.0004713495	0.014305994	lcl|genolin_c59580 242 nt
GENOLIN_C8857	2.55	3.23	unknown	0.009777087	0.090047084	0.0011785303	0.016087474	lcl|genolin_c8857 839 nt
GENOLIN_C40077	2.54	4.31	cellular component organisation	0.000499728	0.055421337	0.00050661	0.014444586	lcl|genolin_c40077 262 nt highly similar to |Q8H095|Q8H095|SubName: Full=Expressed protein (Os10g0524300 protein) (LysM domain co
GENOLIN_C8654	2.44	3.59	unknown	0.0023331475	0.06398634	0.00004197919	0.012378281	lcl|genolin_c8654 476 nt
GENOLIN_C15447	2.41	3.66	metabolism	0.00042057873	0.05503164	0.00009347377	0.0137811685	lcl|genolin_c15447 548 nt highly similar to |A2Q3S6|A2Q3S6|SubName: Full=Terpene synthase-like
GENOLIN_C22644	2.34	2.85	unknown	0.0015425846	0.061474238	0.00011649944	0.013535144	lcl|genolin_c22644 358 nt
GENOLIN_C504	2.33	2.3	response to stress	0.000121906814	0.053218976	0.00021602857	0.01356409	lcl|genolin_c504 1093 nt highly similar to |A8IXD7|A8IXD7|SubName: Full=Pollen coat protein
GENOLIN_C3363	2.3	4.16	protein metabolism and modifications	0.00093561015	0.058501218	0.0002710196	0.013814588	lcl|genolin_c3363 1333 nt highly similar to |O65039|O65039|RecName: Full=Vignain
GENOLIN_C8851	2.26	3.1	protein metabolism and modifications	0.002279305	0.063859105	0.00015985928	0.01361551	lcl|genolin_c8851 1699 nt highly similar to |Q9LVL5|Q9LVL5|RecName: Full=Probable serine/threonine-protein kinase WNK4
GENOLIN_C15362	2.25	2.92	transport	0.007385009	0.08320871	0.0014414487	0.016869042	lcl|genolin_c15362 498 nt highly similar to |Q9SHA0|Q9SHA0|RecName: Full=Non-specific lipid-transfer protein
GENOLIN_C10162	2.16	3.13	unknown	0.0002937119	0.05282524	0.0006274906	0.014493882	lcl|genolin_c10162 600 nt similar to |AY081836|AY081836|Arabidopsis thaliana T3B23.2/T3B23.2 mRNA, complete cds. |Arabidopsis tha
GENOLIN_C45406	2.15	4.11	unknown	0.0037168115	0.06985714	0.0000116456085	0.011303277	lcl|genolin_c45406 384 nt
GENOLIN_C621	2.15	3.03	metabolism	0.00070628274	0.056621708	0.0014076148	0.016832486	lcl|genolin_c621 1280 nt highly similar to |Q9ZW03|Q9ZW03|SubName: Full=Putative tropinone reductase (Putative tropinone reductas
GENOLIN_C40030	2.13	1.87	unknown	0.003877753	0.070857525	0.00065096794	0.014538804	lcl|genolin_c40030 276 nt highly similar to |AM476761|AM476761|Vitis vinifera contig VV78X102785.4, whole genome shotgun sequence
GENOLIN_C918	2.13	2.2	unknown	0.008314931	0.086184174	0.0023988409	0.019061847	lcl|genolin_c918 535 nt
GENOLIN_C25969	2.12	3.34	unknown	0.021420777	0.11602155	0.00061074365	0.014473009	lcl|genolin_c25969 474 nt
GENOLIN_C24076	2.11	2.46	metabolism	0.029384525	0.13204888	0.00041770935	0.014184155	lcl|genolin_c24076 488 nt highly similar to |Q156I4|Q156I4|SubName: Full=6-phosphogluconolactonase
GENOLIN_C31864	2.11	2.61	unknown	0.00019467554	0.052519742	0.00009126594	0.013805158	lcl|genolin_c31864 641 nt
GENOLIN_C22839	2.09	2.56	unknown	0.0016599467	0.061936524	0.002982534	0.02039831	lcl|genolin_c22839 382 nt
GENOLIN_C16691	2.07	1.8	unknown	0.0023919973	0.06460411	0.0012836029	0.016465247	lcl|genolin_c16691 397 nt
GENOLIN_C46575	2.07	2.67	unknown	0.0011388904	0.059446365	0.00002368379	0.012682805	lcl|genolin_c46575 371 nt
GENOLIN_C17072	2.02	1.86	transport	0.017042398	0.10706345	0.0006481915	0.01456758	lcl|genolin_c17072 781 nt highly similar to |Q9M535|Q9M535|SubName: Full=Sucrose transport protein
GENOLIN_C32824	2.02	3.4	unknown	0.00039605444	0.05357445	0.00088833494	0.015249314	lcl|genolin_c32824 225 nt similar to |O82485|O82485|RecName: Full=Oligopeptide transporter 7
GENOLIN_C3356	2.01	4.15	unknown	0.005051573	0.07571211	0.00010691162	0.01357195	lcl|genolin_c3356 1745 nt
GENOLIN_C16879	2	2.91	unknown	0.0042105406	0.072731785	0.0043679895	0.023198845	lcl|genolin_c16879 426 nt highly similar to |O80638|O80638|SubName: Full=Nodulin-like protein (At2g39510)
GENOLIN_C20506	1.98	2.37	unknown	0.00065000117	0.056959316	0.002768024	0.019947328	lcl|genolin_c20506 139 nt
GENOLIN_C33005	1.96	0.97	unknown	0.00049745117	0.055813324	0.06018846	0.10223941	lcl|genolin_c33005 275 nt
GENOLIN_C24770	1.94	2.6	cellular component organisation	0.001454388	0.061751693	0.0016712698	0.01754852	lcl|genolin_c24770 683 nt highly similar to |Q2Q500|Q2Q500|SubName: Full=Alpha-expansin 2
GENOLIN_C26320	1.94	2.7	cellular component organisation	0.0030199778	0.06701587	0.000827679	0.015133727	lcl|genolin_c26320 559 nt highly similar to |Q2A9B4|Q2A9B4|SubName: Full=Myosin II heavy chain-like domain containing protein
GENOLIN_C8646	1.94	3.09	transport	0.0024912178	0.0651229	0.000109335415	0.013547415	lcl|genolin_c8646 851 nt highly similar to |Q9LQL2|Q9LQL2|SubName: Full=F5D14.23 protein
GENOLIN_C2547	1.92	2.62	unknown	0.0025604896	0.065056756	0.0006443284	0.014550953	lcl|genolin_c2547 1097 nt highly similar to |Q8GWD5|Q8GWD5|RecName: Full=UPF0497 membrane protein At2g39530
GENOLIN_C3983	1.92	2.39	carbohydrate metabolism	0.027013345	0.12747718	0.0004910464	0.014379234	lcl|genolin_c3983 1397 nt highly similar to |Q40283|Q40283|SubName: Full=Beta glucosidase
GENOLIN_C55222	1.92	1.58	unknown	0.004951093	0.075622275	0.012602891	0.037846852	lcl|genolin_c55222 97 nt
GENOLIN_C55224	1.92	2.8	unknown	0.007429883	0.083498806	0.0010751974	0.015772156	lcl|genolin_c55224 261 nt
GENOLIN_C19190	1.91	4.15	unknown	0.000014134797	0.0617061	0.00055571174	0.014431468	lcl|genolin_c19190 396 nt
GENOLIN_C19244	1.91	3.13	cellular component organisation	0.0147062605	0.102527484	0.0020165583	0.018242609	lcl|genolin_c19244 394 nt highly similar to |A2PZD7|A2PZD7|SubName: Full=Extensin like protein
GENOLIN_C54159	1.91	0.22	unknown	0.0035085722	0.06939257	0.18904364	0.24755056	lcl|genolin_c54159 89 nt
GENOLIN_C5490	1.91	3.36	unknown	0.0075941384	0.08412413	0.001217211	0.016258212	lcl|genolin_c5490 1142 nt highly similar to |Q94AL9|Q94AL9|RecName: Full=Alanine--glyoxylate aminotransferase 2 homolog 2, mitoch
GENOLIN_C4474	1.9	2.66	unknown	0.006556073	0.08025215	0.00050298334	0.014456195	lcl|genolin_c4474 733 nt highly similar to |B0M1A8|B0M1A8|SubName: Full=Peroxisomal aminotransferase
GENOLIN_C30314	1.89	2.98	unknown	0.011082649	0.0936477	0.0028509162	0.020087922	lcl|genolin_c30314 400 nt
GENOLIN_C27774	1.88	2.35	transcription	0.013255916	0.09927672	0.000021930535	0.0123099005	lcl|genolin_c27774 301 nt highly similar to |Q2PJS2|Q2PJS2|SubName: Full=WRKY40
GENOLIN_C59473	1.87	2.77	transport	0.000985432	0.059004277	0.003989254	0.022476159	lcl|genolin_c59473 369 nt highly similar to |B0L632|B0L632|SubName: Full=Protease inhibitor/seed storage/LTP family protein
GENOLIN_C20291	1.86	2.29	transcription	0.0000920962	0.050256267	0.0057178726	0.025825493	lcl|genolin_c20291 675 nt highly similar to |Q0PJC0|Q0PJC0|SubName: Full=MYB transcription factor MYB186
GENOLIN_C9823	1.86	2.04	unknown	0.013041197	0.09860672	0.0000629622	0.012922229	lcl|genolin_c9823 889 nt highly similar to |Q0DJC9|Q0DJC9|SubName: Full=Os05g0299500 protein
GENOLIN_C817	1.85	4.42	transport	0.020658923	0.11437193	0.000026982076	0.011532733	lcl|genolin_c817 640 nt highly similar to |B0L632|B0L632|SubName: Full=Protease inhibitor/seed storage/LTP family protein
GENOLIN_C27863	1.83	1.63	unknown	0.003008466	0.0671639	0.0002027206	0.013511517	lcl|genolin_c27863 480 nt
GENOLIN_C41949	1.83	3.01	unknown	0.019377453	0.11158708	0.00051748316	0.014427902	lcl|genolin_c41949 285 nt
GENOLIN_C5942	1.83	3.86	metabolism	0.0078095645	0.08488526	0.00071767345	0.014820784	lcl|genolin_c5942 671 nt highly similar to |Q9LN32|Q9LN32|SubName: Full=F18O14.38
GENOLIN_C610	1.83	3.28	response to stress	0.001131108	0.059362777	0.00030539944	0.013921971	lcl|genolin_c610 791 nt highly similar to |A8WCV2|A8WCV2|SubName: Full=Low molecular weight heat shock protein
GENOLIN_C59333	1.82	2.65	unknown	0.05965067	0.18004306	0.0028795146	0.020119032	lcl|genolin_c59333 237 nt highly similar to |B2ZAQ4|B2ZAQ4|SubName: Full=Putative nodulin-like protein
GENOLIN_C16626	1.8	2.16	unknown	0.0013263901	0.06048868	0.00065279676	0.014544786	lcl|genolin_c16626 696 nt similar to |AM427209|AM427209|Vitis vinifera contig VV78X248224.8, whole genome shotgun sequence. |Viti
GENOLIN_C47444	1.78	1.54	unknown	0.00094439596	0.05874461	0.00011104576	0.013472686	lcl|genolin_c47444 260 nt
GENOLIN_C51624	1.77	0.68	unknown	0.0059208265	0.07815393	0.034608345	0.06973609	lcl|genolin_c51624 207 nt
GENOLIN_C11143	1.76	1.76	metabolism	0.000005377963	0.06456379	0.0006543721	0.014558998	lcl|genolin_c11143 930 nt highly similar to |Q9M0B6|Q9M0B6|RecName: Full=UDP-glucuronate 4-epimerase 1
GENOLIN_C40353	1.76	2.27	unknown	0.004766243	0.075190455	0.0005064402	0.014448586	lcl|genolin_c40353 240 nt
GENOLIN_C45888	1.76	3.12	unknown	0.0044058915	0.07346365	0.000110885805	0.013488404	lcl|genolin_c45888 234 nt
GENOLIN_C10770	1.75	4.21	unknown	0.03153744	0.13637635	0.00011512314	0.013510005	lcl|genolin_c10770 528 nt
GENOLIN_C58755	1.73	0.96	response to stress	0.0030313134	0.06711236	0.0018226615	0.01790343	lcl|genolin_c58755 625 nt highly similar to |Q2PZA5|Q2PZA5|SubName: Full=Putative alcohol dehydrogenases
GENOLIN_C9784	1.73	1.95	unknown	0.0021891126	0.06378845	0.0019529611	0.018117582	lcl|genolin_c9784 332 nt
GENOLIN_C131	1.71	3.04	transport	0.0033345767	0.0688138	0.0036847116	0.021848928	lcl|genolin_c131 677 nt highly similar to |B0L632|B0L632|SubName: Full=Protease inhibitor/seed storage/LTP family protein
GENOLIN_C29951	1.71	3.07	unknown	0.0010250033	0.058877606	0.00026559396	0.013965866	lcl|genolin_c29951 309 nt similar to |Q9LVL5|Q9LVL5|RecName: Full=Probable serine/threonine-protein kinase WNK4
GENOLIN_C27690	1.7	2.16	unknown	0.013907729	0.10070311	0.0014685511	0.016956216	lcl|genolin_c27690 215 nt
GENOLIN_C33898	1.69	1.13	unknown	0.0079804575	0.08544695	0.0005942044	0.014456078	lcl|genolin_c33898 401 nt
GENOLIN_C43801	1.69	4.05	signal transducton	0.015286937	0.1035978	0.0016298944	0.017404342	lcl|genolin_c43801 221 nt highly similar to |Q9FKU3|Q9FKU3|SubName: Full=Receptor protein kinase-like protein
GENOLIN_C46424	1.68	1.57	unknown	0.0021650603	0.06362813	0.0020882667	0.018419208	lcl|genolin_c46424 239 nt
GENOLIN_C57895	1.68	3.05	unknown	0.013306938	0.09933351	0.00059642614	0.014472342	lcl|genolin_c57895 247 nt similar to |Q9ZVI2|Q9ZVI2|SubName: Full=Putative acid phosphatase
GENOLIN_C24748	1.67	2.9	unknown	0.0019793056	0.06261412	0.00004037467	0.0127095645	lcl|genolin_c24748 422 nt
GENOLIN_C37716	1.67	2.1	signal transducton	0.0016790231	0.061974153	0.00023627888	0.013623757	lcl|genolin_c37716 374 nt highly similar to |Q6V5L1|Q6V5L1|SubName: Full=Cell cycle switch protein CCS52a
GENOLIN_C23866	1.66	2.6	unknown	0.009206993	0.088478886	0.00031582135	0.014039886	lcl|genolin_c23866 401 nt
GENOLIN_C1290	1.64	2.46	unknown	0.0046881274	0.07479355	0.0005646506	0.014390868	lcl|genolin_c1290 715 nt
GENOLIN_C17729	1.64	2.41	carbohydrate metabolism	0.014628911	0.10234483	0.0015668435	0.017175922	lcl|genolin_c17729 449 nt highly similar to |Q9LJN4|Q9LJN4|SubName: Full=Beta-1,4-xylosidase
GENOLIN_C25847	1.63	1.79	unknown	0.008482008	0.08662581	0.002432138	0.019137118	lcl|genolin_c25847 269 nt
GENOLIN_C31049	1.63	2.29	unknown	0.017883722	0.10870813	0.0030823918	0.020624092	lcl|genolin_c31049 193 nt
GENOLIN_C53913	1.62	3.12	unknown	0.0027120505	0.06541204	0.001908902	0.01802104	lcl|genolin_c53913 137 nt
GENOLIN_C10910	1.61	1.54	protein metabolism and modifications	0.022815175	0.11882945	0.00031655186	0.013992253	lcl|genolin_c10910 1604 nt
GENOLIN_C1390	1.61	2.37	unknown	0.00035576834	0.053893853	0.0003834432	0.01411077	lcl|genolin_c1390 1026 nt
GENOLIN_C48769	1.61	2.49	unknown	0.0017818152	0.062048256	0.0015554879	0.017148279	lcl|genolin_c48769 307 nt
GENOLIN_C53464	1.6	2.18	unknown	0.015757028	0.104382426	0.0013531211	0.016637783	lcl|genolin_c53464 345 nt
GENOLIN_C19733	1.59	2.72	unknown	0.05833364	0.17827529	0.00039939315	0.014150059	lcl|genolin_c19733 256 nt
GENOLIN_C26383	1.59	3.17	unknown	0.04487269	0.15853673	0.0074859196	0.029185064	lcl|genolin_c26383 476 nt similar to |Q6R2R4|Q6R2R4|SubName: Full=CAX
GENOLIN_C27971	1.59	2.57	unknown	0.008337636	0.08628914	0.0005075358	0.014435644	lcl|genolin_c27971 273 nt
GENOLIN_C31306	1.59	1.34	secondary metabolism	0.025692241	0.12474895	0.006227219	0.02683314	lcl|genolin_c31306 483 nt highly similar to |Q1HGA8|Q1HGA8|SubName: Full=Putative cinnamyl alcohol dehydrogenase
GENOLIN_C12084	1.58	1.45	transport	0.004078653	0.07216691	0.0137314275	0.03958257	lcl|genolin_c12084 793 nt highly similar to |A9NIX0|A9NIX0|SubName: Full=Putative ATPase-like zinc transporter
GENOLIN_C23352	1.58	1.5	response to stress	0.0048030987	0.07525273	0.00078389986	0.01493706	lcl|genolin_c23352 436 nt highly similar to |Q9LQB5|Q9LQB5|SubName: Full=F4N2.2
GENOLIN_C39973	1.58	2.99	unknown	0.013856252	0.10058822	0.0010980795	0.015897585	lcl|genolin_c39973 235 nt
GENOLIN_C11661	1.57	2.91	unknown	0.008907549	0.08770748	0.0016203453	0.017350096	lcl|genolin_c11661 222 nt
GENOLIN_C30590	1.57	1.77	unknown	0.0244524	0.122443035	0.0031044362	0.020661797	lcl|genolin_c30590 259 nt
GENOLIN_C43320	1.57	1.25	unknown	0.002679835	0.06539042	0.014036576	0.040080294	lcl|genolin_c43320 243 nt
GENOLIN_C43811	1.57	3.88	unknown	0.0010059625	0.05905541	0.000013679865	0.0115878405	lcl|genolin_c43811 224 nt
GENOLIN_C34951	1.56	4.02	unknown	0.0009093418	0.058223337	0.00032122032	0.013973233	lcl|genolin_c34951 311 nt
GENOLIN_C40184	1.56	2.44	unknown	0.000006389082	0.05113502	0.0006107124	0.014479633	lcl|genolin_c40184 232 nt
GENOLIN_C29487	1.55	1.24	unknown	0.013364886	0.09950313	0.0050894716	0.02463004	lcl|genolin_c29487 424 nt
GENOLIN_C57798	1.55	4.56	unknown	0.0021599908	0.063595906	0.0003941196	0.0141570065	lcl|genolin_c57798 398 nt highly similar to |AY884226|AY884226|Populus trichocarpa microRNA MIR142-1a gene, complete sequence. |P
GENOLIN_C25802	1.54	2.08	unknown	0.0010895334	0.058655255	0.00017608124	0.013338941	lcl|genolin_c25802 217 nt
GENOLIN_C35600	1.54	2.62	unknown	0.015185998	0.10342459	0.00038186356	0.014130771	lcl|genolin_c35600 246 nt
GENOLIN_C39183	1.54	1.47	unknown	0.0069966624	0.08198798	0.0012905193	0.016472328	lcl|genolin_c39183 307 nt
GENOLIN_C46308	1.54	1.92	unknown	0.008726989	0.08719907	0.0029845787	0.020403307	lcl|genolin_c46308 172 nt
GENOLIN_C6644	1.54	2.06	response to stress	0.000383257	0.053813986	0.0026111552	0.019649671	lcl|genolin_c6644 1322 nt highly similar to |Q93XA2|Q93XA2|SubName: Full=TGA-type basic leucine zipper protein TGA1.1
GENOLIN_C7190	1.54	2.96	unknown	0.003974824	0.07140855	0.00013259328	0.013819661	lcl|genolin_c7190 941 nt similar to |A2PZE5|A2PZE5|SubName: Full=Integral membrane family protein
GENOLIN_C19344	1.53	2.13	unknown	0.029994572	0.13325648	0.00048266776	0.014295619	lcl|genolin_c19344 241 nt
GENOLIN_C19598	1.53	1.17	unknown	0.0010021786	0.059049845	0.0017410871	0.017714677	lcl|genolin_c19598 268 nt
GENOLIN_C30700	1.53	0.88	unknown	0.00070445694	0.05695072	0.11985749	0.17204957	lcl|genolin_c30700 383 nt
GENOLIN_C55366	1.53	2.72	unknown	0.000058683723	0.04943949	0.000027361604	0.011280972	lcl|genolin_c55366 147 nt
GENOLIN_C29672	1.52	3.5	unknown	0.0032787058	0.06836593	0.001889349	0.018019013	lcl|genolin_c29672 251 nt
GENOLIN_C30349	1.52	1.05	unknown	0.0057283514	0.07775047	0.006934227	0.02813365	lcl|genolin_c30349 203 nt
GENOLIN_C50328	1.52	1.68	unknown	0.050367575	0.16692209	0.00018237383	0.0132759595	lcl|genolin_c50328 206 nt
GENOLIN_C55050	1.52	-0.57	unknown	0.0019430785	0.0626232	0.16317356	0.21993615	lcl|genolin_c55050 89 nt
GENOLIN_C5644	1.52	2.15	response to stress	0.0009793086	0.058931552	0.00077794574	0.014927395	lcl|genolin_c5644 431 nt highly similar to |Q9SYV4|Q9SYV4|SubName: Full=Major allergen mal d 1
GENOLIN_C6467	1.52	4.32	cellular component organisation	0.0024913913	0.065092005	0.0008684657	0.015251017	lcl|genolin_c6467 644 nt highly similar to |Q8H095|Q8H095|SubName: Full=Expressed protein (Os10g0524300 protein) (LysM domain con
GENOLIN_C862	1.52	3.2	unknown	0.042538293	0.15470548	0.0003555233	0.014144727	lcl|genolin_c862 1358 nt highly similar to |Q8LAX0|Q8LAX0|RecName: Full=Homocysteine S-methyltransferase 3
GENOLIN_C14288	1.51	3.11	protein metabolism and modifications	0.00981637	0.09020128	0.00060894043	0.014489236	lcl|genolin_c14288 438 nt highly similar to |Q337M0|Q337M0|SubName: Full=Leucine Rich Repeat family protein, expressed (Os10g0468
GENOLIN_C26584	1.51	0.98	unknown	0.00030125128	0.052414447	0.0021447309	0.018548518	lcl|genolin_c26584 418 nt
GENOLIN_C9945	1.51	1.61	transport	0.00017739681	0.052585013	0.017507378	0.045331586	lcl|genolin_c9945 633 nt highly similar to |O22270|O22270|SubName: Full=Putative phosphoglyceride transfer protein (At4g08690)
GENOLIN_C38238	1.5	2.52	unknown	0.004175742	0.07254823	0.0047402754	0.023908703	lcl|genolin_c38238 554 nt
GENOLIN_C49889	1.5	2.5	unknown	0.0017347886	0.062261797	0.00087822304	0.015249919	lcl|genolin_c49889 278 nt
GENOLIN_C8799	1.5	1.22	unknown	0.0001748544	0.05348206	0.007734972	0.029664522	lcl|genolin_c8799 887 nt
GENOLIN_C16880	1.49	2.09	unknown	0.0147361	0.10261633	0.0017470915	0.017729307	lcl|genolin_c16880 527 nt similar to |Q0WWF1|Q0WWF1|SubName: Full=Aminotransferase like protein
GENOLIN_C44940	1.49	2.13	transport	0.006605767	0.08030774	0.0035994586	0.021696879	lcl|genolin_c44940 515 nt highly similar to |A6H5A5|A6H5A5|SubName: Full=Putative proton-dependent oligopeptide transport (POT) f
GENOLIN_C14142	1.48	1.21	unknown	0.00076554646	0.05798471	0.0024829896	0.019318638	lcl|genolin_c14142 620 nt highly similar to |Q0DJC9|Q0DJC9|SubName: Full=Os05g0299500 protein
GENOLIN_C34127	1.48	3.37	unknown	0.00047679438	0.056118	0.00025966828	0.01388942	lcl|genolin_c34127 369 nt
GENOLIN_C8922	1.48	2.94	unknown	0.00086003734	0.058415633	0.0010249902	0.015636304	lcl|genolin_c8922 240 nt
GENOLIN_C11846	1.47	1.93	unknown	0.011908388	0.096012875	0.00043558705	0.014151719	lcl|genolin_c11846 312 nt
GENOLIN_C1015	1.46	1.08	unknown	0.016020551	0.10484095	0.0013329405	0.016555682	lcl|genolin_c1015 1006 nt highly similar to |Q9S9L9|Q9S9L9|SubName: Full=T24D18.26 protein
GENOLIN_C32905	1.46	4.06	unknown	0.02110259	0.11535202	0.000142581	0.013612103	lcl|genolin_c32905 585 nt similar to |Q9FKW8|Q9FKW8|SubName: Full=Senescence-associated protein sen1-like protein (AT5g66170/K2A1
GENOLIN_C41090	1.46	1.78	unknown	0.000020862903	0.05272934	0.0022929253	0.018867025	lcl|genolin_c41090 224 nt
GENOLIN_C57090	1.46	1.7	unknown	0.001961642	0.062632985	0.0021937091	0.018694479	lcl|genolin_c57090 341 nt
GENOLIN_C13505	1.45	2.43	transport	0.04758813	0.16274245	0.0006413483	0.014589735	lcl|genolin_c13505 1331 nt highly similar to |Q1SKS7|Q1SKS7|SubName: Full=TGF-beta receptor, type I/II extracellular region
GENOLIN_C34122	1.45	0.9	unknown	0.0033353022	0.06876966	0.012532212	0.037734326	lcl|genolin_c34122 237 nt
GENOLIN_C46557	1.45	1.21	unknown	0.006555726	0.08026836	0.00879209	0.031458005	lcl|genolin_c46557 234 nt
GENOLIN_C48862	1.45	3.79	unknown	0.008764501	0.087283306	0.00061259966	0.014480164	lcl|genolin_c48862 279 nt
GENOLIN_C8683	1.45	3.64	unknown	0.0022039842	0.06379598	0.002197858	0.018695638	lcl|genolin_c8683 843 nt
GENOLIN_C8865	1.45	1.81	secondary metabolism	0.01107828	0.09369322	0.0013008488	0.016491223	lcl|genolin_c8865 1404 nt highly similar to |Q4JL28|Q4JL28|SubName: Full=4-coumarate:CoA ligase
GENOLIN_C19773	1.44	2.75	metabolism	0.000021162126	0.050811324	0.0024504259	0.019216107	lcl|genolin_c19773 765 nt
GENOLIN_C24608	1.44	2.03	lipid metabolism	0.0121905375	0.09655316	0.001217172	0.016262354	lcl|genolin_c24608 664 nt highly similar to |Q9FJ40|Q9FJ40|SubName: Full=GDSL-motif lipase/hydrolase-like protein
GENOLIN_C29110	1.44	2.06	unknown	0.059360035	0.17966269	0.0048025604	0.024030339	lcl|genolin_c29110 480 nt
GENOLIN_C3799	1.44	4.16	transport	0.0070014102	0.08200359	0.00235368	0.019037431	lcl|genolin_c3799 568 nt highly similar to |O64865|O64865|RecName: Full=Non-specific lipid-transfer protein
GENOLIN_C49322	1.44	2.46	unknown	0.0019437252	0.06260203	0.0008882738	0.015253884	lcl|genolin_c49322 314 nt
GENOLIN_C5167	1.44	2.19	unknown	0.0020480887	0.063289106	0.0006175271	0.014450011	lcl|genolin_c5167 1229 nt
GENOLIN_C54945	1.44	1.68	unknown	0.0009828727	0.058924507	0.0038045284	0.022089876	lcl|genolin_c54945 313 nt
GENOLIN_C10992	1.43	1.86	unknown	0.024823654	0.1231082	0.003052563	0.020572234	lcl|genolin_c10992 438 nt
GENOLIN_C1122	1.43	2.78	transcription	0.039759047	0.15014699	0.00088860805	0.015242768	lcl|genolin_c1122 1246 nt highly similar to |Q4JL84|Q4JL84|RecName: Full=Transcription factor MYB59
GENOLIN_C30327	1.43	1.6	unknown	0.058836095	0.1789907	0.009422378	0.032567635	lcl|genolin_c30327 148 nt
GENOLIN_C39170	1.43	1.51	unknown	0.009244254	0.08862414	0.00088604295	0.015238042	lcl|genolin_c39170 259 nt similar to |Q4H433|Q4H433|SubName: Full=Hsr203J
GENOLIN_C40088	1.43	3.1	unknown	0.060741603	0.18168001	0.00043994602	0.01418453	lcl|genolin_c40088 235 nt
GENOLIN_C41797	1.43	0.89	unknown	0.0014127344	0.061955176	0.002872956	0.02011242	lcl|genolin_c41797 326 nt
GENOLIN_C51767	1.43	2.66	unknown	0.033880502	0.14064449	0.0016294211	0.01740727	lcl|genolin_c51767 266 nt highly similar to |Q7XPV3|Q7XPV3|SubName: Full=OSJNBa0088H09.3 protein (Os04g0683800 protein)
GENOLIN_C53078	1.43	2.48	unknown	0.00052005093	0.05574412	0.00045303247	0.014232185	lcl|genolin_c53078 240 nt
GENOLIN_C11117	1.42	2.26	unknown	0.013044643	0.09860173	0.0019336378	0.018071463	lcl|genolin_c11117 240 nt similar to |Q9ZVI2|Q9ZVI2|SubName: Full=Putative acid phosphatase
GENOLIN_C35343	1.42	1.38	unknown	0.008771206	0.08729577	0.0066188835	0.027525408	lcl|genolin_c35343 369 nt
GENOLIN_C8755	1.42	1.57	transport	0.011679098	0.09534885	0.0056874147	0.025777893	lcl|genolin_c8755 907 nt
GENOLIN_C16494	1.41	1.19	unknown	0.015554135	0.10399959	0.0034647554	0.021371571	lcl|genolin_c16494 653 nt
GENOLIN_C47136	1.41	2.54	unknown	0.012164924	0.09647759	0.0027404886	0.019865664	lcl|genolin_c47136 247 nt
GENOLIN_C52137	1.41	2.08	unknown	0.015992595	0.104843736	0.008264189	0.030627659	lcl|genolin_c52137 344 nt
GENOLIN_C59440	1.41	1.75	amino acid metabolism	0.01512529	0.103304155	0.0026602969	0.019760933	lcl|genolin_c59440 369 nt highly similar to |Q9SK84|Q9SK84|SubName: Full=Putative phospho-2-dehydro-3-deoxyheptonate aldolase 1
GENOLIN_C34318	1.4	2.74	unknown	0.049091104	0.16507274	0.00043682716	0.014172243	lcl|genolin_c34318 351 nt
GENOLIN_C48259	1.4	-0.13	unknown	0.014635206	0.10232924	0.61910605	0.67029655	lcl|genolin_c48259 64 nt
GENOLIN_C48840	1.4	1.13	amino acid metabolism	0.021291249	0.115672246	0.0031419154	0.0207394	lcl|genolin_c48840 288 nt highly similar to |Q6YH16|Q6YH16|SubName: Full=3-deoxy-D-arabino-heptulosonate 7-phosphate synthase
GENOLIN_C941	1.4	4.34	transport	0.00009917478	0.050131284	0.00069550733	0.014802646	lcl|genolin_c941 735 nt highly similar to |P93512|P93512|SubName: Full=Proline-rich SAC51 protein
GENOLIN_C11299	1.39	2.1	unknown	0.00039408353	0.05376217	0.0003570894	0.014134612	lcl|genolin_c11299 1440 nt highly similar to |Q9SLL2|Q9SLL2|SubName: Full=F20D21.2 protein (At1g54200)
GENOLIN_C289	1.39	3.37	unknown	0.015083495	0.10337155	0.0004043882	0.014165445	lcl|genolin_c289 1696 nt highly similar to |A7L2Z5|A7L2Z5|SubName: Full=Nodulin family protein
GENOLIN_C30143	1.39	1.72	unknown	0.031701528	0.13663068	0.0016921806	0.017601475	lcl|genolin_c30143 312 nt similar to |Q9LUI0|Q9LUI0|SubName: Full=Emb|CAB10253.1
GENOLIN_C44578	1.39	1.96	unknown	0.027997518	0.12913926	0.00056667323	0.014379487	lcl|genolin_c44578 242 nt
GENOLIN_C10799	1.38	2.37	unknown	0.0062701455	0.0794246	0.002093644	0.018407395	lcl|genolin_c10799 372 nt
GENOLIN_C39542	1.38	1.04	unknown	0.028654648	0.13066421	0.00618792	0.026760329	lcl|genolin_c39542 238 nt
GENOLIN_C5214	1.38	2.17	transport	0.0054541915	0.07674062	0.0015227862	0.017124087	lcl|genolin_c5214 2444 nt highly similar to |Q93VV5|Q93VV5|SubName: Full=Putative oligopeptide transporter protein
GENOLIN_C22576	1.37	1.71	unknown	0.019410111	0.11165464	0.002403482	0.019066205	lcl|genolin_c22576 650 nt
GENOLIN_C26983	1.37	1.22	unknown	0.003461689	0.06932184	0.0023181573	0.018927556	lcl|genolin_c26983 553 nt
GENOLIN_C30089	1.37	2.79	unknown	0.0014473393	0.061890185	0.0030662583	0.020575244	lcl|genolin_c30089 298 nt
GENOLIN_C39123	1.37	1.2	unknown	0.0002594044	0.053693354	0.011825519	0.03659752	lcl|genolin_c39123 264 nt
GENOLIN_C58298	1.37	2.27	unknown	0.025430705	0.12423275	0.0026902023	0.019806232	lcl|genolin_c58298 381 nt
GENOLIN_C11462	1.36	1.93	unknown	0.006473925	0.07998054	0.0024094062	0.019080713	lcl|genolin_c11462 518 nt
GENOLIN_C12714	1.36	2.34	transport	0.0018338637	0.061886135	0.0014368534	0.016874606	lcl|genolin_c12714 883 nt highly similar to |Q93X02|Q93X02|SubName: Full=Putative ammonium transporter AMT2
GENOLIN_C18076	1.36	1.86	protein metabolism and modifications	0.07313564	0.19896026	0.0050014956	0.02445578	lcl|genolin_c18076 964 nt highly similar to |Q8SA64|Q8SA64|SubName: Full=NIMA-related protein kinase
GENOLIN_C2065	1.36	2.45	unknown	0.03929275	0.14929006	0.0009179854	0.015279751	lcl|genolin_c2065 3397 nt
GENOLIN_C21235	1.36	1.77	unknown	0.022986365	0.11920391	0.0013415781	0.016583385	lcl|genolin_c21235 242 nt
GENOLIN_C30861	1.36	3.66	unknown	0.005082806	0.07563726	0.00031426866	0.014024389	lcl|genolin_c30861 201 nt
GENOLIN_C46100	1.36	1.97	unknown	0.013534662	0.099761784	0.0075068516	0.029217768	lcl|genolin_c46100 198 nt
GENOLIN_C843	1.36	1.56	metabolism	0.0063287187	0.07955796	0.0011499898	0.016040979	lcl|genolin_c843 1390 nt
GENOLIN_C23709	1.35	1.72	unknown	0.04894772	0.16492553	0.011368663	0.03578264	lcl|genolin_c23709 360 nt
GENOLIN_C2562	1.35	1.61	transport	0.018023089	0.10896219	0.0031312667	0.020721957	lcl|genolin_c2562 2339 nt highly similar to |Q8GZD4|Q8GZD4|RecName: Full=Nucleobase-ascorbate transporter 3
GENOLIN_C26490	1.35	0.65	unknown	0.004259653	0.07297638	0.026993793	0.059198543	lcl|genolin_c26490 260 nt
GENOLIN_C10221	1.34	1.5	transport	0.008888596	0.087610684	0.00082727784	0.015144222	lcl|genolin_c10221 1524 nt highly similar to |Q7XJQ3|Q7XJQ3|SubName: Full=Putative peptide/amino acid transporter
GENOLIN_C10780	1.34	2.07	response to stress	0.02834902	0.12998646	0.0031635736	0.020820417	lcl|genolin_c10780 686 nt highly similar to |Q8S403|Q8S403|RecName: Full=Putative phosphate transporter 1
GENOLIN_C42297	1.34	1.96	unknown	0.042665325	0.15486255	0.0009913214	0.01551383	lcl|genolin_c42297 213 nt
GENOLIN_C44505	1.34	1.76	unknown	0.042830925	0.15521725	0.0009499024	0.015393044	lcl|genolin_c44505 198 nt
GENOLIN_C894	1.34	1.69	lipid metabolism	0.06508266	0.18770777	0.001140226	0.015995782	lcl|genolin_c894 1502 nt highly similar to |Q9FFN0|Q9FFN0|SubName: Full=Proline-rich protein APG-like
GENOLIN_C9031	1.34	2.41	transcription	0.0068490626	0.08137032	0.000017751103	0.011985596	lcl|genolin_c9031 362 nt highly similar to |Q2LME5|Q2LME5|SubName: Full=MYB19 (Myb-related transcription factor)
GENOLIN_C9709	1.34	1.48	unknown	0.009273413	0.0886206	0.00027384254	0.013792486	lcl|genolin_c9709 470 nt
GENOLIN_C14007	1.33	1.91	unknown	0.02172046	0.11657966	0.0036502914	0.021794619	lcl|genolin_c14007 521 nt
GENOLIN_C14942	1.33	2.11	unknown	0.00207846	0.063371256	0.001231424	0.016293898	lcl|genolin_c14942 428 nt
GENOLIN_C20750	1.33	2.3	unknown	0.018052619	0.10903092	0.00022399174	0.013641243	lcl|genolin_c20750 525 nt similar to |Q9FIK1|Q9FIK1|SubName: Full=Photoreceptor-interacting protein-like (Photoreceptor-interacti
GENOLIN_C33969	1.33	3.05	unknown	0.078267284	0.20627151	0.0023107796	0.018920371	lcl|genolin_c33969 316 nt
GENOLIN_C55914	1.33	2.93	unknown	0.027883992	0.12888797	0.0010452752	0.015724355	lcl|genolin_c55914 378 nt similar to |AM444283|AM444283|Vitis vinifera contig VV78X164301.4, whole genome shotgun sequence. |Viti
GENOLIN_C7909	1.33	1.76	protein metabolism and modifications	0.034411356	0.14142998	0.0064549805	0.027292049	lcl|genolin_c7909 1711 nt highly similar to |Q56WF8|Q56WF8|RecName: Full=Serine carboxypeptidase-like 48
GENOLIN_C34250	1.32	1.98	nucleotide and DNA metabolism	0.03062596	0.13460454	0.0014613977	0.01691134	lcl|genolin_c34250 354 nt highly similar to |Q9SUW2|Q9SUW2|SubName: Full=Adenine phosphoribosyltransferase-like protein (Putative
GENOLIN_C34314	1.32	0.88	unknown	0.011923219	0.09608406	0.0148316985	0.041329864	lcl|genolin_c34314 381 nt
GENOLIN_C36151	1.32	2.01	unknown	0.010936966	0.09358589	0.0016204373	0.017347094	lcl|genolin_c36151 411 nt
GENOLIN_C40243	1.32	2.92	unknown	0.0018955274	0.062345974	0.0014400894	0.01688282	lcl|genolin_c40243 557 nt
GENOLIN_C41617	1.32	2.35	unknown	0.0012189227	0.060034756	0.00021346095	0.013641882	lcl|genolin_c41617 301 nt
GENOLIN_C46108	1.32	2.6	unknown	0.028796583	0.13091363	0.0019577518	0.018136747	lcl|genolin_c46108 274 nt
GENOLIN_C47752	1.32	2	unknown	0.019124575	0.111197636	0.00079980475	0.015025042	lcl|genolin_c47752 248 nt
GENOLIN_C8000	1.32	2.4	metabolism	0.039853945	0.15023364	0.00032455983	0.013987899	lcl|genolin_c8000 1269 nt highly similar to |Q156I4|Q156I4|SubName: Full=6-phosphogluconolactonase
GENOLIN_C28558	1.31	1.54	metabolism	0.0066576563	0.08059171	0.0011052599	0.015897794	lcl|genolin_c28558 413 nt highly similar to |Q0ZPV8|Q0ZPV8|SubName: Full=CXE carboxylesterase
GENOLIN_C34966	1.31	1.58	unknown	0.05210469	0.16937111	0.004604416	0.023666719	lcl|genolin_c34966 366 nt similar to |AY150521|AY150521|Vitis vinifera putative heterogeneous nuclear ribonucleoprotein mRNA, par
GENOLIN_C14004	1.3	2.09	unknown	0.024505503	0.12254283	0.0032900267	0.021002885	lcl|genolin_c14004 327 nt
GENOLIN_C25893	1.3	2.85	unknown	0.026702905	0.12674707	0.000015265716	0.012054482	lcl|genolin_c25893 833 nt
GENOLIN_C48251	1.3	2.99	unknown	0.003826422	0.070754185	0.0010401326	0.01571295	lcl|genolin_c48251 233 nt
GENOLIN_C6061	1.3	3.35	unknown	0.012048786	0.09627201	0.00016419977	0.01351573	lcl|genolin_c6061 1416 nt highly similar to |A5HK00|A5HK00|SubName: Full=O-methyltransferase
GENOLIN_C8246	1.3	2.55	unknown	0.007842411	0.08506899	0.00035124345	0.014070577	lcl|genolin_c8246 272 nt
GENOLIN_C15418	1.29	2.25	unknown	0.033052538	0.13907087	0.0031986458	0.020853862	lcl|genolin_c15418 955 nt
GENOLIN_C16995	1.29	3.42	unknown	0.016597282	0.10595827	0.00041149382	0.0141588515	lcl|genolin_c16995 231 nt
GENOLIN_C22181	1.29	1.25	unknown	0.0148604205	0.102929786	0.015978204	0.04299957	lcl|genolin_c22181 452 nt
GENOLIN_C26274	1.29	1.24	unknown	0.0010868377	0.058707576	0.0064910497	0.0273354	lcl|genolin_c26274 257 nt
GENOLIN_C28750	1.29	2.29	unknown	0.06596497	0.18890236	0.0012147663	0.016258186	lcl|genolin_c28750 226 nt
GENOLIN_C3542	1.29	4.19	unknown	0.00066265906	0.056824196	0.00025607186	0.013872247	lcl|genolin_c3542 1162 nt highly similar to |Q8LCX9|Q8LCX9|SubName: Full=Senescence-associated protein
GENOLIN_C36775	1.29	1.17	unknown	0.02416933	0.121825896	0.0002868498	0.013777366	lcl|genolin_c36775 424 nt
GENOLIN_C51440	1.29	2.34	unknown	0.006455372	0.07991581	0.0000031692618	0.009843516	lcl|genolin_c51440 186 nt
GENOLIN_C57888	1.29	2.94	unknown	0.0026507203	0.06527705	0.0021235708	0.018513292	lcl|genolin_c57888 371 nt
GENOLIN_C6618	1.29	1.66	unknown	0.00007802865	0.05063532	0.0060560917	0.026452959	lcl|genolin_c6618 730 nt highly similar to |Q9FUR2|Q9FUR2|RecName: Full=Type I inositol-1,4,5-trisphosphate 5-phosphatase 2
GENOLIN_C8805	1.29	1.54	unknown	0.00282859	0.06613035	0.0006794154	0.014681487	lcl|genolin_c8805 289 nt
GENOLIN_C19930	1.28	2.39	unknown	0.0050264713	0.07566651	0.0013872482	0.016752334	lcl|genolin_c19930 403 nt
GENOLIN_C31545	1.28	3.64	transport	0.023786385	0.12098782	0.0016144839	0.01733115	lcl|genolin_c31545 385 nt highly similar to |A4Q3S0|A4Q3S0|SubName: Full=TGF-beta receptor, type I/II extracellular region
GENOLIN_C48296	1.28	1.65	unknown	0.0020005861	0.062914304	0.0018987939	0.018020555	lcl|genolin_c48296 307 nt
GENOLIN_C51207	1.28	3.52	unknown	0.044745263	0.15836617	0.00032925184	0.0140214935	lcl|genolin_c51207 196 nt
GENOLIN_C51208	1.28	1.47	response to stress	0.01506379	0.10339883	0.00037082753	0.014137876	lcl|genolin_c51208 480 nt highly similar to |Q571R6|Q571R6|SubName: Full=Osmosensor histidine-aspartate kinase
GENOLIN_C57955	1.28	1.27	unknown	0.07564454	0.20283245	0.0014320082	0.016860206	lcl|genolin_c57955 231 nt
GENOLIN_C7058	1.28	1.08	carbohydrate metabolism	0.0043920083	0.073334016	0.008788162	0.03144878	lcl|genolin_c7058 729 nt highly similar to |Q9ZQG9|Q9ZQG9|RecName: Full=Putative glucan endo-1,3-beta-glucosidase 14
GENOLIN_C2136	1.27	1.66	protein metabolism and modifications	0.001667763	0.06184374	0.00013456766	0.013748624	lcl|genolin_c2136 2584 nt
GENOLIN_C22785	1.27	1.11	unknown	0.016263314	0.105296016	0.000628331	0.014477405	lcl|genolin_c22785 345 nt
GENOLIN_C43170	1.27	0.49	unknown	0.0019322713	0.06273807	0.16774373	0.22487304	lcl|genolin_c43170 221 nt
GENOLIN_C44213	1.27	3.09	unknown	0.00058513175	0.05630984	0.000057929818	0.013229864	lcl|genolin_c44213 216 nt
GENOLIN_C4500	1.27	1.54	unknown	0.05963408	0.18003824	0.008478921	0.030994464	lcl|genolin_c4500 331 nt
GENOLIN_C4861	1.27	1.11	unknown	0.0051283096	0.075727716	0.010277828	0.033923753	lcl|genolin_c4861 1334 nt
GENOLIN_C13584	1.26	2.84	unknown	0.006977062	0.081958294	0.00031484218	0.014036538	lcl|genolin_c13584 226 nt
GENOLIN_C3506	1.26	2.05	protein metabolism and modifications	0.037653416	0.14671817	0.0017962222	0.017869784	lcl|genolin_c3506 1824 nt highly similar to |Q9FL43|Q9FL43|SubName: Full=Nucleoid DNA-binding-like protein (At5g07030)
GENOLIN_C40382	1.26	2.17	unknown	0.003437685	0.06912943	0.0001502097	0.013641559	lcl|genolin_c40382 230 nt
GENOLIN_C46914	1.26	3.39	unknown	0.000049341827	0.047388874	0.0006304697	0.014498003	lcl|genolin_c46914 324 nt similar to |A9YWR1|A9YWR1|SubName: Full=Hydroxyproline-rich glycoprotein
GENOLIN_C491	1.26	1.92	amino acid metabolism	0.012939783	0.098335385	0.002522843	0.019437198	lcl|genolin_c491 2134 nt highly similar to |Q30D02|Q30D02|SubName: Full=Putative 3-deoxy-D-arabino-heptulosonate 7-phosphate synt
GENOLIN_C7551	1.26	2.25	unknown	0.004448398	0.07376261	0.0007257648	0.0148106245	lcl|genolin_c7551 437 nt
GENOLIN_C14795	1.25	2.13	unknown	0.03059606	0.13453469	0.00015640994	0.013671637	lcl|genolin_c14795 645 nt similar to |AP008207|AP008207|Oryza sativa Japonica Group genomic DNA, chromosome 1. |Oryza sativa Japo
GENOLIN_C21631	1.25	2.5	unknown	0.07656726	0.2041666	0.004467846	0.023414226	lcl|genolin_c21631 456 nt similar to |Q9LUE5|Q9LUE5|SubName: Full=Emb|CAB86483.1 (At5g50760)
GENOLIN_C34259	1.25	0.8	unknown	0.00093403197	0.058555026	0.009892173	0.033285167	lcl|genolin_c34259 477 nt
GENOLIN_C39507	1.25	2.34	unknown	0.00036178998	0.053621963	0.0006130862	0.014469642	lcl|genolin_c39507 246 nt
GENOLIN_C40009	1.25	1.36	unknown	0.023848282	0.121123046	0.0035844515	0.021676533	lcl|genolin_c40009 646 nt
GENOLIN_C54910	1.25	1.34	unknown	0.026728665	0.12685682	0.0265867	0.058628663	lcl|genolin_c54910 277 nt
GENOLIN_C6886	1.25	2.41	response to stress	0.0129987765	0.09851866	0.000074284886	0.013209384	lcl|genolin_c6886 1898 nt highly similar to |Q9CA38|Q9CA38|SubName: Full=Putative receptor protein
GENOLIN_C25128	1.24	1.19	unknown	0.009578868	0.08933517	0.004800671	0.024033789	lcl|genolin_c25128 258 nt
GENOLIN_C28720	1.24	1.96	unknown	0.0071042627	0.082265206	0.0024291226	0.019132778	lcl|genolin_c28720 266 nt
GENOLIN_C30324	1.24	1.61	unknown	0.026871108	0.12715584	0.014130975	0.0402364	lcl|genolin_c30324 219 nt
GENOLIN_C38313	1.24	1.3	unknown	0.007968358	0.085412614	0.002515129	0.019400224	lcl|genolin_c38313 271 nt
GENOLIN_C39588	1.24	0.45	unknown	0.009481339	0.08913535	0.14608441	0.20126945	lcl|genolin_c39588 249 nt
GENOLIN_C43598	1.24	1.79	unknown	0.0008520758	0.058537245	0.003068168	0.020576203	lcl|genolin_c43598 341 nt
GENOLIN_C46285	1.24	1	unknown	0.009243674	0.08863627	0.014156008	0.04027568	lcl|genolin_c46285 208 nt
GENOLIN_C29483	1.23	1.2	unknown	0.008129327	0.085948564	0.004065213	0.022630446	lcl|genolin_c29483 229 nt
GENOLIN_C39958	1.23	1.5	unknown	0.000917203	0.05833776	0.0056609046	0.02572531	lcl|genolin_c39958 241 nt
GENOLIN_C43834	1.23	0.16	unknown	0.027973173	0.12912619	0.21055807	0.27054498	lcl|genolin_c43834 276 nt
GENOLIN_C48489	1.23	1.64	unknown	0.0018101608	0.062001236	0.0022119628	0.018706324	lcl|genolin_c48489 284 nt
GENOLIN_C51996	1.23	1.98	unknown	0.015906299	0.104620785	0.0047579044	0.023938015	lcl|genolin_c51996 237 nt
GENOLIN_C7440	1.23	1.16	unknown	0.0218942	0.11689809	0.001400751	0.01678919	lcl|genolin_c7440 1608 nt
GENOLIN_C21064	1.22	1.57	unknown	0.060840297	0.18182798	0.001871441	0.01798073	lcl|genolin_c21064 130 nt
GENOLIN_C27363	1.22	1.08	unknown	0.03501741	0.14233714	0.03122392	0.06504611	lcl|genolin_c27363 245 nt
GENOLIN_C32076	1.22	-0.32	unknown	0.014044672	0.100918636	0.19217089	0.25097552	lcl|genolin_c32076 211 nt similar to |Q8LPD3|Q8LPD3|SubName: Full=Conlinin
GENOLIN_C44507	1.22	4.96	unknown	0.0059447265	0.0781472	0.000028096501	0.011284378	lcl|genolin_c44507 155 nt
GENOLIN_C46248	1.22	1.99	transport	0.0017037161	0.061933495	0.0043344772	0.023166107	lcl|genolin_c46248 508 nt highly similar to |Q94FB9|Q94FB9|SubName: Full=Peroxisomal ABC transporter PXA1 (ABC transporter)
GENOLIN_C6892	1.22	1.37	unknown	0.0032455972	0.06811924	0.008896974	0.031641304	lcl|genolin_c6892 213 nt
GENOLIN_C15459	1.21	3.92	unknown	0.07364307	0.1996395	0.0018601386	0.017979668	lcl|genolin_c15459 895 nt
GENOLIN_C3080	1.21	2.25	unknown	0.049245287	0.16525562	0.006091454	0.026532793	lcl|genolin_c3080 2583 nt highly similar to |Q8VY13|Q8VY13|SubName: Full=Putative FRO1 and FRO2 protein
GENOLIN_C32761	1.21	1.31	unknown	0.0042777616	0.072974205	0.0004082285	0.014161546	lcl|genolin_c32761 251 nt
GENOLIN_C33741	1.21	2.69	unknown	0.0012829759	0.06022462	0.000052823365	0.012884753	lcl|genolin_c33741 369 nt
GENOLIN_C35288	1.21	1.26	unknown	0.006940499	0.08172871	0.003491101	0.021429105	lcl|genolin_c35288 401 nt
GENOLIN_C48555	1.21	2.9	unknown	0.06163122	0.18301854	0.00043794248	0.01416896	lcl|genolin_c48555 230 nt
GENOLIN_C53257	1.21	1.31	unknown	0.0054263487	0.07677627	0.003331788	0.021104645	lcl|genolin_c53257 242 nt
GENOLIN_C6449	1.21	2.32	carbohydrate metabolism	0.018210944	0.10935447	0.00008277784	0.013531708	lcl|genolin_c6449 1760 nt highly similar to |A4F1R9|A4F1R9|SubName: Full=Putative glycosyltransferase
GENOLIN_C9817	1.21	2.91	unknown	0.018489106	0.10989793	0.00020567905	0.01347733	lcl|genolin_c9817 365 nt
GENOLIN_C15515	1.2	2.87	unknown	0.0079698395	0.085390374	0.000043224678	0.0125862155	lcl|genolin_c15515 754 nt
GENOLIN_C16523	1.2	1.7	unknown	0.06776108	0.19128533	0.00070014753	0.014826897	lcl|genolin_c16523 276 nt
GENOLIN_C19600	1.2	0.88	unknown	0.017974706	0.108902775	0.0036276511	0.021745836	lcl|genolin_c19600 113 nt
GENOLIN_C29324	1.2	-1.54	unknown	0.018651683	0.11025018	0.0060150824	0.026382666	lcl|genolin_c29324 335 nt
GENOLIN_C44721	1.2	1.25	unknown	0.0055469098	0.07718579	0.006043236	0.026416618	lcl|genolin_c44721 215 nt
GENOLIN_C51563	1.2	2.7	unknown	0.013082011	0.098713264	0.0024833998	0.019315379	lcl|genolin_c51563 335 nt
GENOLIN_C53835	1.2	0.11	unknown	0.015785195	0.10445375	0.4958407	0.55572	lcl|genolin_c53835 88 nt
GENOLIN_C56923	1.2	1.69	unknown	0.073622964	0.19963007	0.0065434016	0.027417082	lcl|genolin_c56923 208 nt
GENOLIN_C12457	1.19	2.63	unknown	0.012333987	0.09685861	0.00032600644	0.013959847	lcl|genolin_c12457 240 nt
GENOLIN_C16553	1.19	5.35	unknown	0.060730312	0.18165754	0.0004480212	0.0142088905	lcl|genolin_c16553 861 nt
GENOLIN_C20207	1.19	1.9	unknown	0.032295655	0.13768373	0.0017306054	0.017677521	lcl|genolin_c20207 685 nt
GENOLIN_C20830	1.19	2.93	unknown	0.020623866	0.11434923	0.0008754742	0.015230571	lcl|genolin_c20830 390 nt
GENOLIN_C25872	1.19	1.7	unknown	0.0018413592	0.0618349	0.0017173727	0.017650712	lcl|genolin_c25872 267 nt
GENOLIN_C54516	1.19	2.07	unknown	0.026092589	0.1253243	0.00046466495	0.014289291	lcl|genolin_c54516 168 nt
GENOLIN_C14848	1.18	2.15	unknown	0.030579166	0.13448504	0.0011154332	0.015926115	lcl|genolin_c14848 384 nt
GENOLIN_C32451	1.18	2.73	unknown	0.0033084457	0.06880679	0.00014089032	0.013703422	lcl|genolin_c32451 370 nt similar to |AY261671|AY261671|Citrus x paradisi HSP19 class II mRNA, partial cds. |Citrus x paradisi |l
GENOLIN_C35925	1.18	3.42	unknown	0.04774587	0.16294537	0.0024275607	0.01912371	lcl|genolin_c35925 361 nt
GENOLIN_C39569	1.18	1.63	metabolism	0.02801654	0.12917736	0.006032534	0.026409484	lcl|genolin_c39569 460 nt highly similar to |Q9SA66|Q9SA66|SubName: Full=F10O3.14 protein
GENOLIN_C24129	1.17	0.18	unknown	0.0011460749	0.059433762	0.25633776	0.3183823	lcl|genolin_c24129 194 nt
GENOLIN_C29149	1.17	2.58	unknown	0.027098441	0.12750287	0.0035985557	0.02169705	lcl|genolin_c29149 429 nt
GENOLIN_C3153	1.17	2.23	unknown	0.022843124	0.1188075	0.00070142245	0.0148404045	lcl|genolin_c3153 757 nt
GENOLIN_C42017	1.17	2.12	unknown	0.014350783	0.10161293	0.00013287227	0.013817827	lcl|genolin_c42017 216 nt
GENOLIN_C1057	1.16	1.74	unknown	0.0027282732	0.06553998	0.00383657	0.022179175	lcl|genolin_c1057 720 nt
GENOLIN_C14358	1.16	1.92	unknown	0.000095414165	0.05148184	0.008805526	0.03148432	lcl|genolin_c14358 264 nt
GENOLIN_C14454	1.16	4	unknown	0.024054023	0.12157649	0.003202365	0.020866431	lcl|genolin_c14454 333 nt
GENOLIN_C19846	1.16	1.59	unknown	0.045919154	0.16007867	0.0017546231	0.017732352	lcl|genolin_c19846 344 nt
GENOLIN_C21542	1.16	1.7	metabolism	0.004189372	0.07265361	0.00017390272	0.013413831	lcl|genolin_c21542 390 nt highly similar to |A9XU54|A9XU54|SubName: Full=Phosphatidylserine decarboxylase 1
GENOLIN_C22170	1.16	2.83	transcription	0.044807483	0.15837628	0.0005160777	0.014431899	lcl|genolin_c22170 391 nt highly similar to |Q4JL84|Q4JL84|RecName: Full=Transcription factor MYB59
GENOLIN_C3895	1.16	1.86	development	0.008245874	0.08617522	0.00089390716	0.015266217	lcl|genolin_c3895 1493 nt highly similar to |Q5D1M1|Q5D1M1|SubName: Full=Class III HD-Zip protein 6
GENOLIN_C51623	1.16	0.6	unknown	0.0071071777	0.08227912	0.0024368456	0.019148286	lcl|genolin_c51623 299 nt
GENOLIN_C52855	1.16	1.48	unknown	0.025535218	0.12438899	0.014736493	0.041165516	lcl|genolin_c52855 264 nt similar to |Q94G59|Q94G59|SubName: Full=Sinapyl alcohol dehydrogenase
GENOLIN_C54353	1.16	2.5	unknown	0.0029237603	0.066667564	0.003236771	0.020915108	lcl|genolin_c54353 389 nt
GENOLIN_C6243	1.16	1.63	unknown	0.011821872	0.09573323	0.0020655063	0.018336486	lcl|genolin_c6243 1692 nt highly similar to |Q940P1|Q940P1|SubName: Full=At3g09760/F8A24.19 (RING finger family protein)
GENOLIN_C6426	1.16	3.06	unknown	0.0011196932	0.059086576	0.004329112	0.023153368	lcl|genolin_c6426 564 nt
GENOLIN_C8118	1.16	1.1	metabolism	0.008050516	0.085757285	0.0034963272	0.021438587	lcl|genolin_c8118 1183 nt
GENOLIN_C11599	1.15	1.81	unknown	0.0026587867	0.065075226	0.005723464	0.025835719	lcl|genolin_c11599 394 nt
GENOLIN_C14736	1.15	1.08	unknown	0.017286345	0.1073045	0.007579569	0.029343903	lcl|genolin_c14736 210 nt
GENOLIN_C1959	1.15	1.08	response to stress	0.029790452	0.13292764	0.00052510604	0.014424626	lcl|genolin_c1959 2040 nt highly similar to |Q9FEL7|Q9FEL7|RecName: Full=Auxin transporter-like protein 2
GENOLIN_C2255	1.15	1.43	unknown	0.073522724	0.1995047	0.02786583	0.06037208	lcl|genolin_c2255 518 nt highly similar to |B5LZY1|B5LZY1|SubName: Full=Caffeoyl-CoA 3-O-methyltransferase
GENOLIN_C24053	1.15	1.17	unknown	0.012832292	0.09799928	0.002633496	0.01969373	lcl|genolin_c24053 561 nt
GENOLIN_C35804	1.15	1.6	unknown	0.11029375	0.2474961	0.0018508626	0.017942121	lcl|genolin_c35804 405 nt
GENOLIN_C47367	1.15	5.27	unknown	0.0058609666	0.077920675	0.0007491219	0.014889436	lcl|genolin_c47367 327 nt
GENOLIN_C6392	1.15	1.34	unknown	0.0011410266	0.059428673	0.0007016719	0.01483221	lcl|genolin_c6392 538 nt highly similar to |Q9FMB1|Q9FMB1|SubName: Full=FrnE protein-like
GENOLIN_C10419	1.14	1.8	unknown	0.046913832	0.16174965	0.0027367678	0.019882001	lcl|genolin_c10419 350 nt
GENOLIN_C13471	1.14	1.7	unknown	0.012804604	0.09800604	0.001057876	0.015756197	lcl|genolin_c13471 382 nt
GENOLIN_C2061	1.14	1.63	lipid metabolism	0.007842034	0.08508412	0.0028642234	0.020084482	lcl|genolin_c2061 1151 nt highly similar to |Q9LFS3|Q9LFS3|SubName: Full=Steroid 5alpha-reductase-like protein (At5g16010/F1N13_1
GENOLIN_C2320	1.14	2.12	cellular component organisation	0.022203635	0.117569834	0.0016995794	0.017631195	lcl|genolin_c2320 1925 nt highly similar to |O64743|O64743|SubName: Full=Putative berberine bridge enzyme (Putative FAD-linked ox
GENOLIN_C30238	1.14	1.48	unknown	0.020748941	0.114527	0.0074545583	0.029123724	lcl|genolin_c30238 142 nt
GENOLIN_C43460	1.14	1.21	unknown	0.0501672	0.16655691	0.0033888984	0.021189826	lcl|genolin_c43460 243 nt
GENOLIN_C45456	1.14	-0.42	unknown	0.050065372	0.16651817	0.1409658	0.19558807	lcl|genolin_c45456 219 nt
GENOLIN_C49626	1.14	1.02	unknown	0.008271771	0.086258136	0.002740954	0.019865947	lcl|genolin_c49626 227 nt
GENOLIN_C9739	1.14	1.79	response to stress	0.011755264	0.095515996	0.0011616466	0.0160641	lcl|genolin_c9739 1182 nt highly similar to |Q9AXD7|Q9AXD7|SubName: Full=Response regulator protein
GENOLIN_C12310	1.13	1.17	response to stress	0.0044053793	0.07348063	0.0012385506	0.016341783	lcl|genolin_c12310 848 nt
GENOLIN_C15324	1.13	1.42	unknown	0.0013025041	0.06043241	0.00067200075	0.014650371	lcl|genolin_c15324 782 nt
GENOLIN_C16199	1.13	1.34	unknown	0.010835184	0.09334703	0.0009443726	0.01535685	lcl|genolin_c16199 1082 nt highly similar to |Q0VJB4|Q0VJB4|SubName: Full=Putative zinc-binding protein
GENOLIN_C24210	1.13	1.26	unknown	0.02443684	0.12245451	0.00062711927	0.014492489	lcl|genolin_c24210 349 nt
GENOLIN_C27638	1.13	2.01	unknown	0.10451732	0.24050151	0.0019421756	0.018089566	lcl|genolin_c27638 207 nt
GENOLIN_C34749	1.13	1.52	unknown	0.08719719	0.21839547	0.005371255	0.02512716	lcl|genolin_c34749 381 nt
GENOLIN_C42894	1.13	-0.04	unknown	0.0024322285	0.06456498	0.94125175	0.95197934	lcl|genolin_c42894 216 nt
GENOLIN_C43426	1.13	1.78	unknown	0.0012623331	0.06019712	0.0008009668	0.015016597	lcl|genolin_c43426 510 nt
GENOLIN_C43720	1.13	0.87	response to stress	0.0034727883	0.069284074	0.018597009	0.046914447	lcl|genolin_c43720 228 nt highly similar to |Q6TKQ8|Q6TKQ8|SubName: Full=Putative mitogen-activated protein kinase kinase
GENOLIN_C44256	1.13	2.36	unknown	0.022376355	0.11787351	0.00009968603	0.013659625	lcl|genolin_c44256 228 nt
GENOLIN_C47934	1.13	1	unknown	0.028088735	0.12933639	0.00019652591	0.013405485	lcl|genolin_c47934 242 nt
GENOLIN_C1391	1.12	2.03	response to stress	0.0027431392	0.065667145	0.0022457833	0.018764133	lcl|genolin_c1391 2611 nt highly similar to |P51819|P51819|RecName: Full=Heat shock protein 83
GENOLIN_C16706	1.12	1.45	unknown	0.0017595756	0.06212984	0.04435966	0.08229164	lcl|genolin_c16706 303 nt similar to |Q9FJ40|Q9FJ40|SubName: Full=GDSL-motif lipase/hydrolase-like protein
GENOLIN_C1823	1.12	2.28	metabolism	0.0053403764	0.07627907	0.00066594384	0.014607183	lcl|genolin_c1823 1545 nt highly similar to |Q9M0B6|Q9M0B6|RecName: Full=UDP-glucuronate 4-epimerase 1
GENOLIN_C32641	1.12	1.15	unknown	0.049247097	0.16525015	0.009222239	0.032200772	lcl|genolin_c32641 222 nt
GENOLIN_C41564	1.12	1.71	unknown	0.008982004	0.08788199	0.0011067801	0.015900025	lcl|genolin_c41564 274 nt
GENOLIN_C44648	1.12	0.05	unknown	0.04458023	0.15808502	0.2850513	0.34784186	lcl|genolin_c44648 221 nt
GENOLIN_C44986	1.12	0.63	unknown	0.00097652804	0.059134748	0.01542845	0.042212594	lcl|genolin_c44986 298 nt
GENOLIN_C45288	1.12	0.5	unknown	0.18056971	0.32973868	0.050644346	0.09032499	lcl|genolin_c45288 301 nt
GENOLIN_C46587	1.12	0.65	unknown	0.0041251774	0.07235031	0.0029149726	0.020221211	lcl|genolin_c46587 227 nt
GENOLIN_C8242	1.12	1.3	unknown	0.007079219	0.08213364	0.008929323	0.031700697	lcl|genolin_c8242 414 nt
GENOLIN_C17424	1.11	2.34	unknown	0.039046317	0.149014	0.00033829265	0.014059516	lcl|genolin_c17424 326 nt
GENOLIN_C18080	1.11	1.76	unknown	0.005628298	0.07755423	0.0035853297	0.021673404	lcl|genolin_c18080 284 nt
GENOLIN_C19941	1.11	0.66	unknown	0.010927731	0.09357357	0.008519606	0.031055465	lcl|genolin_c19941 265 nt
GENOLIN_C25319	1.11	1.11	unknown	0.000963357	0.059082203	0.013718996	0.03956142	lcl|genolin_c25319 288 nt
GENOLIN_C25722	1.11	1.72	unknown	0.0019039809	0.062410284	0.002906958	0.020192673	lcl|genolin_c25722 272 nt
GENOLIN_C27090	1.11	2.12	unknown	0.0063947584	0.07980319	0.00023552205	0.013681717	lcl|genolin_c27090 325 nt
GENOLIN_C34746	1.11	1.42	unknown	0.0877382	0.21898524	0.0011045813	0.01589785	lcl|genolin_c34746 348 nt
GENOLIN_C36985	1.11	1.22	unknown	0.00055563345	0.055820238	0.0012073278	0.016200516	lcl|genolin_c36985 261 nt
GENOLIN_C37857	1.11	1.62	unknown	0.007075562	0.08217063	0.009733695	0.033057522	lcl|genolin_c37857 372 nt
GENOLIN_C44470	1.11	0.1	unknown	0.01983097	0.11267191	0.26343095	0.32563838	lcl|genolin_c44470 203 nt
GENOLIN_C51010	1.11	1.61	amino acid metabolism	0.0014655886	0.06152013	0.0018218391	0.01790668	lcl|genolin_c51010 556 nt highly similar to |A4ZGQ8|A4ZGQ8|SubName: Full=Homocysteine methyltransferase 1
GENOLIN_C53834	1.11	2.57	unknown	0.026563795	0.12641166	0.0019857234	0.01816471	lcl|genolin_c53834 274 nt
GENOLIN_C55750	1.11	2.21	unknown	0.01817918	0.10932779	0.003144005	0.020744378	lcl|genolin_c55750 269 nt similar to |Q9C6Z2|Q9C6Z2|SubName: Full=Diadenosine 5,5-P1,P4-tetraphosphate hydrolase, putative (At1g3
GENOLIN_C56006	1.11	1.14	unknown	0.049922056	0.16626029	0.009312129	0.03238599	lcl|genolin_c56006 216 nt
GENOLIN_C8194	1.11	1.72	carbohydrate metabolism	0.009039508	0.088103555	0.0028811097	0.020127159	lcl|genolin_c8194 1814 nt highly similar to |Q5BMA5|Q5BMA5|SubName: Full=Putative endo-1,4-beta-xylanase
GENOLIN_C11040	1.1	1.69	cellular component organisation	0.000995915	0.059115987	0.0007624463	0.014925047	lcl|genolin_c11040 1077 nt highly similar to |A9TI22|A9TI22|SubName: Full=SNF2 family DNA-dependent ATPase
GENOLIN_C13560	1.1	2.04	unknown	0.03258862	0.13834319	0.0015061402	0.017077042	lcl|genolin_c13560 384 nt
GENOLIN_C30034	1.1	1.85	unknown	0.0025420834	0.06521014	0.00045011204	0.014217132	lcl|genolin_c30034 315 nt
GENOLIN_C32552	1.1	0.64	unknown	0.027971346	0.12913017	0.008309346	0.030694904	lcl|genolin_c32552 236 nt
GENOLIN_C37974	1.1	-0.57	unknown	0.0060025654	0.07847787	0.06508827	0.10835409	lcl|genolin_c37974 359 nt
GENOLIN_C38002	1.1	0.95	unknown	0.00014033083	0.054787207	0.005294472	0.02498624	lcl|genolin_c38002 248 nt
GENOLIN_C48915	1.1	1.68	unknown	0.06371262	0.18569699	0.00015114229	0.013593761	lcl|genolin_c48915 255 nt
GENOLIN_C53518	1.1	-1.06	unknown	0.0071498053	0.08247437	0.0064414996	0.027257314	lcl|genolin_c53518 105 nt
GENOLIN_C55067	1.1	2.01	unknown	0.017187083	0.10727072	0.000040873958	0.012611104	lcl|genolin_c55067 210 nt
GENOLIN_C55481	1.1	1.62	unknown	0.0047397735	0.075044066	0.0010040803	0.015556732	lcl|genolin_c55481 336 nt
GENOLIN_C59568	1.1	1.38	unknown	0.07017392	0.1945737	0.000636342	0.014546878	lcl|genolin_c59568 329 nt
GENOLIN_C6442	1.1	0.89	protein metabolism and modifications	0.01324399	0.09921836	0.010239955	0.033858713	lcl|genolin_c6442 1010 nt
GENOLIN_C9466	1.1	1.51	unknown	0.018924449	0.110717714	0.004028051	0.022574628	lcl|genolin_c9466 631 nt
GENOLIN_C16559	1.09	1.55	unknown	0.014193177	0.10115325	0.0034560766	0.021357628	lcl|genolin_c16559 556 nt
GENOLIN_C18346	1.09	0.86	unknown	0.028282681	0.12984346	0.050088067	0.08966582	lcl|genolin_c18346 281 nt similar to |S79308|S79308|Rac13=21.8 kda GTP-binding protein [Gossypium hirsutum=cotton plants, cv. Aca
GENOLIN_C22039	1.09	1.1	unknown	0.025414864	0.12419326	0.0013226843	0.016542964	lcl|genolin_c22039 426 nt
GENOLIN_C26745	1.09	2.03	unknown	0.11953087	0.25882635	0.0012580192	0.016431136	lcl|genolin_c26745 220 nt
GENOLIN_C29259	1.09	1.09	unknown	0.0010693916	0.05902673	0.0061605363	0.026703874	lcl|genolin_c29259 233 nt
GENOLIN_C33728	1.09	1.77	secondary metabolism	0.008298224	0.08615979	0.001614549	0.017327856	lcl|genolin_c33728 663 nt highly similar to |Q6UD65|Q6UD65|SubName: Full=Phenylalanine ammonia lyase
GENOLIN_C36529	1.09	2.15	unknown	0.04697815	0.16179715	0.0005566538	0.014423773	lcl|genolin_c36529 407 nt
GENOLIN_C37231	1.09	1.4	unknown	0.00022622036	0.0527346	0.009572474	0.032782417	lcl|genolin_c37231 363 nt
GENOLIN_C45816	1.09	1.44	unknown	0.00017410188	0.05428926	0.0008138092	0.015063392	lcl|genolin_c45816 281 nt
GENOLIN_C46025	1.09	0.24	unknown	0.07248276	0.19803677	0.02839461	0.06113955	lcl|genolin_c46025 218 nt similar to |Q2QQ34|Q2QQ34|SubName: Full=40S ribosomal protein S29, putative, expressed
GENOLIN_C4762	1.09	1.71	metabolism	0.016308788	0.10539151	0.00080016133	0.015025682	lcl|genolin_c4762 1919 nt highly similar to |Q944N6|Q944N6|SubName: Full=Cytochrome P450
GENOLIN_C6568	1.09	1.77	transcription	0.041550037	0.15297663	0.0006361762	0.014550228	lcl|genolin_c6568 798 nt
GENOLIN_C9388	1.09	1.76	unknown	0.011004951	0.093567416	0.0018671183	0.017987423	lcl|genolin_c9388 451 nt
GENOLIN_C1880	1.08	2	transcription	0.00092874415	0.05845245	0.00063960126	0.014571337	lcl|genolin_c1880 951 nt highly similar to |Q8L5Q7|Q8L5Q7|SubName: Full=Putative quinone oxidoreductase
GENOLIN_C20785	1.08	1.48	unknown	0.0035060635	0.06940012	0.00026048237	0.013901046	lcl|genolin_c20785 368 nt
GENOLIN_C2787	1.08	1.12	carbohydrate metabolism	0.014221817	0.10120716	0.036738854	0.07258806	lcl|genolin_c2787 1342 nt highly similar to |A2TEJ2|A2TEJ2|SubName: Full=Xyloglucan endotransglycosylase/hydrolase XTH-39
GENOLIN_C28728	1.08	1.43	unknown	0.004435805	0.07373202	0.005819002	0.026022412	lcl|genolin_c28728 414 nt similar to |Q0PJJ0|Q0PJJ0|SubName: Full=MYB transcription factor MYB118
GENOLIN_C31649	1.08	1.43	transport	0.07029992	0.19469823	0.00027083367	0.01382023	lcl|genolin_c31649 340 nt highly similar to |B2BXQ3|B2BXQ3|SubName: Full=Ztp14
GENOLIN_C34527	1.08	1.73	unknown	0.008321598	0.086197466	0.002185152	0.018676214	lcl|genolin_c34527 331 nt
GENOLIN_C36742	1.08	0.75	unknown	0.050056286	0.16651101	0.045844667	0.08425473	lcl|genolin_c36742 256 nt
GENOLIN_C42744	1.08	1.49	unknown	0.00014104808	0.054623142	0.0014961753	0.017067902	lcl|genolin_c42744 246 nt
GENOLIN_C50777	1.08	1.45	unknown	0.017020013	0.10703484	0.0062953555	0.026979515	lcl|genolin_c50777 130 nt
GENOLIN_C50992	1.08	0.45	unknown	0.00184362	0.06182435	0.0018043816	0.01788603	lcl|genolin_c50992 236 nt
GENOLIN_C54427	1.08	2.14	unknown	0.01842883	0.10977063	0.0006319453	0.014510448	lcl|genolin_c54427 243 nt
GENOLIN_C59585	1.08	3.03	unknown	0.015122541	0.10331477	0.00071561	0.01484397	lcl|genolin_c59585 187 nt
GENOLIN_C7904	1.08	1.47	unknown	0.013602267	0.09993795	0.003654078	0.021786517	lcl|genolin_c7904 389 nt
GENOLIN_C8386	1.08	2.18	unknown	0.031657174	0.1365621	0.0008717358	0.015228083	lcl|genolin_c8386 424 nt
GENOLIN_C8403	1.08	2.67	unknown	0.036241304	0.144343	0.00014906432	0.013670783	lcl|genolin_c8403 596 nt similar to |Q9SKP5|Q9SKP5|SubName: Full=Expressed protein (At2g21180/F26H11.6)
GENOLIN_C16765	1.07	1.72	unknown	0.044873755	0.15852885	0.00018043608	0.013301165	lcl|genolin_c16765 344 nt
GENOLIN_C20168	1.07	1.97	unknown	0.006216477	0.07926751	0.0010306268	0.015676094	lcl|genolin_c20168 478 nt
GENOLIN_C22136	1.07	-0.09	transcription	0.000002407005	0.0577934	0.12574023	0.17868814	lcl|genolin_c22136 303 nt similar to |Q1EMR5|Q1EMR5|SubName: Full=HMG-protein
GENOLIN_C2696	1.07	1.56	response to stress	0.0026104127	0.06522093	0.010046354	0.033563968	lcl|genolin_c2696 657 nt highly similar to |Q9M551|Q9M551|SubName: Full=Polyubiquitin
GENOLIN_C28950	1.07	1.64	transcription	0.13114198	0.27311862	0.0056683836	0.025741722	lcl|genolin_c28950 232 nt highly similar to |B1Q4U6|B1Q4U6|SubName: Full=Transcription factor
GENOLIN_C33436	1.07	1.06	unknown	0.0071488773	0.082503304	0.00014764366	0.013702332	lcl|genolin_c33436 260 nt
GENOLIN_C39526	1.07	0.81	unknown	0.031897783	0.13710736	0.10235936	0.15222716	lcl|genolin_c39526 238 nt similar to |AM472879|AM472879|Vitis vinifera contig VV78X041301.16, whole genome shotgun sequence. |Vit
GENOLIN_C4229	1.07	3.39	unknown	0.06286328	0.18459964	0.000012842715	0.011506331	lcl|genolin_c4229 936 nt
GENOLIN_C4559	1.07	1.58	development	0.008991926	0.08788954	0.0015267188	0.017131096	lcl|genolin_c4559 1287 nt highly similar to |Q8LGS1|Q8LGS1|SubName: Full=Senescence-associated protein SAG102
GENOLIN_C48710	1.07	1.32	unknown	0.0018949773	0.062370602	0.03523707	0.07057867	lcl|genolin_c48710 194 nt similar to |AL161532|AL161532|Arabidopsis thaliana DNA chromosome 4, contig fragment No. 32 |Arabidopsi
GENOLIN_C542	1.07	1.11	unknown	0.051338267	0.16833833	0.00007866235	0.013375184	lcl|genolin_c542 770 nt
GENOLIN_C7822	1.07	2.98	unknown	0.0006921524	0.056623258	0.00095724384	0.015447535	lcl|genolin_c7822 553 nt
GENOLIN_C9425	1.07	2.85	unknown	0.0014193694	0.061963215	0.00007936838	0.013301056	lcl|genolin_c9425 470 nt
GENOLIN_C9639	1.07	1.99	unknown	0.021091698	0.11537127	0.0049295695	0.024326205	lcl|genolin_c9639 595 nt
GENOLIN_C1417	1.06	0.47	transport	0.056472015	0.17568299	0.05983314	0.10179915	lcl|genolin_c1417 1008 nt highly similar to |Q9LI61|Q9LI61|SubName: Full=Gb|AAF27127.1 (AT3g30390/T6J22_16)
GENOLIN_C16034	1.06	1.27	unknown	0.092773184	0.22536732	0.007431704	0.029083215	lcl|genolin_c16034 408 nt
GENOLIN_C17345	1.06	2.11	unknown	0.07119216	0.1959825	0.001861722	0.017983777	lcl|genolin_c17345 776 nt
GENOLIN_C22524	1.06	1.4	unknown	0.035714276	0.14371	0.00019427153	0.013388929	lcl|genolin_c22524 258 nt
GENOLIN_C29459	1.06	2.04	unknown	0.00029888382	0.052573994	0.0011014539	0.015892114	lcl|genolin_c29459 240 nt
GENOLIN_C31565	1.06	1.15	transport	0.028085453	0.12933367	0.0065601957	0.027438097	lcl|genolin_c31565 539 nt similar to |AY805423|AY805423|Fragaria x ananassa zinc transporter protein ZIP2 mRNA, complete cds. |Fr
GENOLIN_C37872	1.06	0.13	unknown	0.018472534	0.10986742	0.47289363	0.53393215	lcl|genolin_c37872 259 nt
GENOLIN_C38531	1.06	2.9	unknown	0.0003152559	0.05311896	0.0015429667	0.017144116	lcl|genolin_c38531 249 nt similar to |Q8LB22|Q8LB22|SubName: Full=NAM / CUC2-like protein
GENOLIN_C48329	1.06	1.31	unknown	0.0011738576	0.05977711	0.00020845591	0.0135639	lcl|genolin_c48329 269 nt
GENOLIN_C49251	1.06	1.01	unknown	0.0020676812	0.06332406	0.0023398926	0.018978631	lcl|genolin_c49251 315 nt
GENOLIN_C50366	1.06	-0.04	unknown	0.0043221987	0.0732121	0.90207434	0.9194413	lcl|genolin_c50366 146 nt
GENOLIN_C57355	1.06	0.9	unknown	0.011249531	0.0941467	0.017155353	0.04480607	lcl|genolin_c57355 439 nt highly similar to |L24420|L24420|Spinacia oleracea L. 18S ribosomal RNA (18S rRNA) gene, 5' end. |Spina
GENOLIN_C9947	1.06	2.1	unknown	0.00031291324	0.052909885	0.00095870433	0.015444355	lcl|genolin_c9947 425 nt
GENOLIN_C19094	1.05	2.05	unknown	0.08718287	0.218371	0.0033069106	0.021032855	lcl|genolin_c19094 308 nt
GENOLIN_C2358	1.05	2	metabolism	0.06619045	0.18928845	0.0022297974	0.018761791	lcl|genolin_c2358 919 nt highly similar to |Q9M2C3|Q9M2C3|SubName: Full=Nodulin-like protein
GENOLIN_C24038	1.05	1.94	unknown	0.003849975	0.070889436	0.00043723237	0.01416566	lcl|genolin_c24038 627 nt
GENOLIN_C25218	1.05	1.97	unknown	0.012532211	0.09741167	0.0046634045	0.023786223	lcl|genolin_c25218 290 nt
GENOLIN_C30779	1.05	3.93	unknown	0.002400293	0.06468265	0.00089806796	0.015303616	lcl|genolin_c30779 235 nt
GENOLIN_C46893	1.05	2.35	unknown	0.0063907546	0.079815455	0.00010695044	0.013539984	lcl|genolin_c46893 234 nt
GENOLIN_C47771	1.05	1.05	unknown	0.03615472	0.14422543	0.009827817	0.033171643	lcl|genolin_c47771 245 nt
GENOLIN_C48261	1.05	0.9	unknown	0.02329111	0.11983953	0.0041484735	0.022832042	lcl|genolin_c48261 240 nt
GENOLIN_C48501	1.05	1.57	unknown	0.004095352	0.07227596	0.0058968025	0.02619433	lcl|genolin_c48501 331 nt
GENOLIN_C48753	1.05	2.72	unknown	0.052096907	0.16935727	0.00097654015	0.015480106	lcl|genolin_c48753 264 nt
GENOLIN_C51993	1.05	-0.26	unknown	0.06844627	0.19225891	0.07386677	0.11907885	lcl|genolin_c51993 360 nt
GENOLIN_C53759	1.05	-0.58	unknown	0.007164606	0.082526155	0.042160325	0.0794743	lcl|genolin_c53759 305 nt
GENOLIN_C56832	1.05	2.47	unknown	0.048101183	0.16366944	0.0034976008	0.021443574	lcl|genolin_c56832 148 nt
GENOLIN_C56934	1.05	1.93	unknown	0.13600345	0.27866286	0.002804742	0.020010738	lcl|genolin_c56934 238 nt
GENOLIN_C58773	1.05	0.2	unknown	0.13716342	0.2800359	0.37650964	0.44007045	lcl|genolin_c58773 228 nt
GENOLIN_C6033	1.05	0.89	response to stress	0.03826483	0.14773399	0.002208397	0.01870673	lcl|genolin_c6033 2171 nt highly similar to |Q9SDQ4|Q9SDQ4|RecName: Full=Glutamate receptor 3.7
GENOLIN_C11542	1.04	1.02	unknown	0.0031780817	0.06779861	0.0038251758	0.022151787	lcl|genolin_c11542 671 nt highly similar to |Q9LRT0|Q9LRT0|SubName: Full=Nodulin MtN21-like protein
GENOLIN_C15249	1.04	0.54	unknown	0.023559405	0.12049698	0.056539148	0.09772584	lcl|genolin_c15249 228 nt
GENOLIN_C1528	1.04	1.96	protein metabolism and modifications	0.015076417	0.10342637	0.011289694	0.035637617	lcl|genolin_c1528 645 nt highly similar to |P93499|P93499|SubName: Full=DnaJ-like protein
GENOLIN_C24199	1.04	2.22	protein metabolism and modifications	0.00085290207	0.0585103	0.0033385856	0.021121858	lcl|genolin_c24199 839 nt highly similar to |Q53KU9|Q53KU9|SubName: Full=Probable protein kinase [imported]-Arabidopsis thaliana
GENOLIN_C35375	1.04	0.84	unknown	0.048630267	0.16449067	0.013735001	0.039583072	lcl|genolin_c35375 256 nt
GENOLIN_C36457	1.04	2.38	unknown	0.0018424399	0.061827954	0.005702157	0.025807051	lcl|genolin_c36457 435 nt
GENOLIN_C36718	1.04	2.41	unknown	0.014565972	0.102202296	0.0015808309	0.017248087	lcl|genolin_c36718 420 nt
GENOLIN_C43419	1.04	0.18	unknown	0.002718579	0.06547085	0.0111110695	0.03533713	lcl|genolin_c43419 248 nt
GENOLIN_C47440	1.04	-0.87	unknown	0.00085913186	0.05843679	0.004888124	0.024219163	lcl|genolin_c47440 399 nt
GENOLIN_C48283	1.04	0.95	protein metabolism and modifications	0.0041026734	0.07227237	0.006748974	0.027764056	lcl|genolin_c48283 267 nt
GENOLIN_C713	1.04	1.83	unknown	0.0048819217	0.07528412	0.00020368502	0.013537063	lcl|genolin_c713 626 nt
GENOLIN_C24	1.03	1.84	unknown	0.010044754	0.091114305	0.005864767	0.026129255	lcl|genolin_c24 1036 nt
GENOLIN_C24193	1.03	0.09	unknown	0.006273205	0.07940052	0.7305195	0.77087593	lcl|genolin_c24193 218 nt
GENOLIN_C26840	1.03	1.6	protein metabolism and modifications	0.018124158	0.10925686	0.00048159892	0.01428212	lcl|genolin_c26840 722 nt highly similar to |B2D2G8|B2D2G8|SubName: Full=Protein kinase family protein
GENOLIN_C35123	1.03	1.76	unknown	0.020704541	0.11445295	0.0007765767	0.014931874	lcl|genolin_c35123 363 nt
GENOLIN_C4152	1.03	1.69	unknown	0.032414984	0.13793531	0.0070006233	0.028287254	lcl|genolin_c4152 962 nt
GENOLIN_C44787	1.03	4.1	unknown	0.0024283638	0.06464105	0.00019338663	0.013367493	lcl|genolin_c44787 212 nt
GENOLIN_C49816	1.03	2.19	unknown	0.0022583175	0.063679785	0.0033533245	0.021160508	lcl|genolin_c49816 275 nt
GENOLIN_C52540	1.03	-0.31	unknown	0.11525389	0.25369486	0.02277954	0.053180795	lcl|genolin_c52540 258 nt similar to |Q84QS4|Q84QS4|SubName: Full=Auxin responsive protein IAA-Re
GENOLIN_C55123	1.03	0.8	unknown	0.031108966	0.13557343	0.0077395197	0.029674634	lcl|genolin_c55123 222 nt
GENOLIN_C17086	1.02	0.82	unknown	0.0061883857	0.07918265	0.030065536	0.06350759	lcl|genolin_c17086 226 nt
GENOLIN_C17438	1.02	1.49	unknown	0.0206014	0.114277445	0.0011449149	0.01601815	lcl|genolin_c17438 413 nt
GENOLIN_C21466	1.02	1.62	unknown	0.0035691434	0.06947459	0.0030762965	0.020606983	lcl|genolin_c21466 235 nt
GENOLIN_C21621	1.02	1.44	cellular component organisation	0.056411702	0.17564328	0.0029051257	0.020198015	lcl|genolin_c21621 846 nt highly similar to |Q84XG7|Q84XG7|SubName: Full=Erwinia induced protein 1
GENOLIN_C2165	1.02	2.59	unknown	0.006540037	0.080178484	0.0015411235	0.017144078	lcl|genolin_c2165 1555 nt highly similar to |Q75LB9|Q75LB9|SubName: Full=Putative pirin-like protein (Os03g0845000 protein) (Piri
GENOLIN_C21747	1.02	1.46	unknown	0.12736717	0.26832932	0.0032627545	0.020955123	lcl|genolin_c21747 285 nt
GENOLIN_C22994	1.02	2	transcription	0.0037600726	0.07025776	0.0014119948	0.016824406	lcl|genolin_c22994 614 nt highly similar to |AY143951|AY143951|Arabidopsis thaliana At4g02590/T10P11_13 mRNA, complete cds. |Arab
GENOLIN_C25241	1.02	1.3	unknown	0.010235278	0.091409385	0.009869366	0.033256467	lcl|genolin_c25241 331 nt
GENOLIN_C25429	1.02	1.28	development	0.019433206	0.11173395	0.0009095326	0.015269987	lcl|genolin_c25429 625 nt
GENOLIN_C29563	1.02	1.29	nucleotide and DNA metabolism	0.0036518814	0.06972843	0.0089300405	0.031700827	lcl|genolin_c29563 467 nt
GENOLIN_C29684	1.02	2.87	unknown	0.0073587387	0.08306864	0.003852725	0.02223394	lcl|genolin_c29684 252 nt
GENOLIN_C38045	1.02	0.44	unknown	0.00361044	0.06960134	0.042588152	0.080012076	lcl|genolin_c38045 264 nt
GENOLIN_C46099	1.02	-0.15	unknown	0.012185586	0.09654579	0.18191321	0.24000098	lcl|genolin_c46099 197 nt
GENOLIN_C47000	1.02	0.02	unknown	0.0013722337	0.06124167	0.9582016	0.9663951	lcl|genolin_c47000 201 nt
GENOLIN_C51639	1.02	1.15	unknown	0.009576527	0.089348055	0.004870434	0.024188109	lcl|genolin_c51639 337 nt
GENOLIN_C52840	1.02	1.1	unknown	0.00070970756	0.056612734	0.024756035	0.056050878	lcl|genolin_c52840 368 nt
GENOLIN_C54279	1.02	0.42	unknown	0.03392934	0.1406527	0.14893925	0.2043988	lcl|genolin_c54279 357 nt
GENOLIN_C5481	1.02	1.36	unknown	0.0050757984	0.07576777	0.0035006427	0.021445291	lcl|genolin_c5481 314 nt
GENOLIN_C58369	1.02	1.2	unknown	0.00074130704	0.057048567	0.0035760344	0.021648113	lcl|genolin_c58369 481 nt
GENOLIN_C6139	1.02	0.83	unknown	0.0022123952	0.06365574	0.031169878	0.06498293	lcl|genolin_c6139 776 nt similar to |Q6Y1B2|Q6Y1B2|SubName: Full=ZF-HD homeobox protein-like protein
GENOLIN_C13030	1.01	1.31	unknown	0.0033135887	0.06885411	0.005566086	0.025531001	lcl|genolin_c13030 500 nt
GENOLIN_C17759	1.01	1.03	unknown	0.036097713	0.14417768	0.007256979	0.028742276	lcl|genolin_c17759 301 nt
GENOLIN_C21006	1.01	1.2	unknown	0.029814273	0.1329598	0.006634293	0.027550144	lcl|genolin_c21006 236 nt
GENOLIN_C25140	1.01	0.9	unknown	0.06853481	0.19231635	0.0024500727	0.019216571	lcl|genolin_c25140 339 nt
GENOLIN_C32326	1.01	2.38	unknown	0.027973516	0.12911536	0.0003916477	0.014166518	lcl|genolin_c32326 180 nt
GENOLIN_C33529	1.01	3.45	unknown	0.0052759275	0.076037005	0.0034910657	0.02143171	lcl|genolin_c33529 297 nt
GENOLIN_C3498	1.01	1.64	response to stress	0.043569747	0.15647766	0.001752927	0.017726745	lcl|genolin_c3498 1477 nt highly similar to |Q30D02|Q30D02|SubName: Full=Putative 3-deoxy-D-arabino-heptulosonate 7-phosphate syn
GENOLIN_C456	1.01	2.18	response to stress	0.0033081651	0.06883076	0.00023882733	0.013619004	lcl|genolin_c456 906 nt highly similar to |Q9SYV4|Q9SYV4|SubName: Full=Major allergen mal d 1
GENOLIN_C45849	1.01	0.57	unknown	0.07212905	0.19755371	0.024867373	0.056218266	lcl|genolin_c45849 233 nt
GENOLIN_C50984	1.01	1.45	unknown	0.002238301	0.063525684	0.023270115	0.05388595	lcl|genolin_c50984 85 nt
GENOLIN_C54390	1.01	0.48	translation	0.040659104	0.15180305	0.03337366	0.06802194	lcl|genolin_c54390 875 nt highly similar to |Q8RVT3|Q8RVT3|SubName: Full=Elongation factor EF-2
GENOLIN_C55229	1.01	2.13	unknown	0.004613155	0.07453847	0.0010128655	0.015635649	lcl|genolin_c55229 387 nt
GENOLIN_C57013	1.01	3.71	unknown	0.00070453575	0.056861363	0.00010764717	0.013517989	lcl|genolin_c57013 355 nt similar to |B0L632|B0L632|SubName: Full=Protease inhibitor/seed storage/LTP family protein
GENOLIN_C57850	1.01	2.4	unknown	0.03160142	0.13648096	0.0004567277	0.014252167	lcl|genolin_c57850 313 nt
GENOLIN_C7200	1.01	1.67	transcription	0.02439407	0.12240623	0.0007459173	0.014895646	lcl|genolin_c7200 899 nt highly similar to |B2DBE7|B2DBE7|SubName: Full=BZIP protein
GENOLIN_C9980	1.01	0.98	unknown	0.018160107	0.109322615	0.036779534	0.072628394	lcl|genolin_c9980 265 nt
GENOLIN_C14737	1	1.12	unknown	0.0089210365	0.08775032	0.0036608123	0.021804344	lcl|genolin_c14737 135 nt
GENOLIN_C15377	1	1.53	unknown	0.017246177	0.10731874	0.0025217722	0.019435376	lcl|genolin_c15377 320 nt
GENOLIN_C16545	1	1.4	unknown	0.027525509	0.12823074	0.0008742124	0.015237069	lcl|genolin_c16545 1175 nt similar to |AM452856|AM452856|Vitis vinifera contig VV78X152794.14, whole genome shotgun sequence. |Vi
GENOLIN_C23554	1	1.9	unknown	0.013845874	0.10054328	0.0013963635	0.016788432	lcl|genolin_c23554 270 nt
GENOLIN_C25160	1	1.84	unknown	0.14991182	0.2949529	0.0031824354	0.02084151	lcl|genolin_c25160 345 nt
GENOLIN_C28406	1	3.61	unknown	0.06403187	0.18605158	0.0008959524	0.015278744	lcl|genolin_c28406 253 nt similar to |Q5ZFS7|Q5ZFS7|SubName: Full=Nodulin-like protein
GENOLIN_C2880	1	1.11	unknown	0.020784156	0.11458967	0.0014275165	0.016854173	lcl|genolin_c2880 1997 nt
GENOLIN_C32910	1	1.12	unknown	0.054320168	0.17260033	0.016814707	0.04429131	lcl|genolin_c32910 282 nt similar to |AY070476|AY070476|Arabidopsis thaliana AT3g53990/F5K20_290 mRNA, complete cds. |Arabidopsis
GENOLIN_C37411	1	1.19	unknown	0.01982597	0.11265684	0.003234998	0.020918157	lcl|genolin_c37411 220 nt
GENOLIN_C41082	1	0.62	unknown	0.0014423792	0.061788127	0.011108348	0.035335712	lcl|genolin_c41082 226 nt
GENOLIN_C42574	1	0.11	unknown	0.051812395	0.1690159	0.39474264	0.4580489	lcl|genolin_c42574 254 nt
GENOLIN_C47873	1	0.49	unknown	0.036715757	0.14493443	0.05837555	0.099943355	lcl|genolin_c47873 229 nt
GENOLIN_C48539	1	2.1	unknown	0.096789345	0.23023188	0.0060500535	0.026438978	lcl|genolin_c48539 221 nt
GENOLIN_C49477	1	1.48	unknown	0.0624492	0.1840251	0.000068500594	0.0128167635	lcl|genolin_c49477 302 nt
GENOLIN_C49873	1	2.67	unknown	0.0068570278	0.0813643	0.00119613	0.016119901	lcl|genolin_c49873 218 nt
GENOLIN_C53930	1	0.93	unknown	0.09006998	0.22168267	0.004071227	0.02264228	lcl|genolin_c53930 379 nt
GENOLIN_C58217	1	3.11	unknown	0.011445978	0.094587386	0.00035899674	0.014114176	lcl|genolin_c58217 82 nt
GENOLIN_C59445	1	2.23	unknown	0.001535812	0.06151062	0.00027222052	0.013830406	lcl|genolin_c59445 235 nt similar to |AY635050|AY635050|Solanum brevidens S-adenosyl methionine synthase mRNA, complete cds. |Sol
GENOLIN_C37978	0.97	5.54	unknown	0.021837426	0.11681576	0.0037538984	0.021968393	lcl|genolin_c37978 200 nt
GENOLIN_C55149	0.86	5.5	unknown	0.008499348	0.08665545	0.0011826152	0.016086673	lcl|genolin_c55149 410 nt
GENOLIN_C26776	-0.03	4.93	unknown	0.4318541	0.5729222	0.0016076615	0.017329788	lcl|genolin_c26776 243 nt
GENOLIN_C9173	0.93	4.87	protein metabolism and modifications	0.012793438	0.09799867	0.0010407807	0.01571255	lcl|genolin_c9173 891 nt
GENOLIN_C46992	0.66	4.87	unknown	0.040022623	0.15050325	0.00021538195	0.013670886	lcl|genolin_c46992 220 nt
GENOLIN_C8934	0.9	4.86	unknown	0.015706081	0.10428951	0.00021365132	0.013635345	lcl|genolin_c8934 329 nt
GENOLIN_C20821	0.48	4.77	unknown	0.04002811	0.15051208	0.000004441142	0.00985278	lcl|genolin_c20821 439 nt
GENOLIN_C26515	0.78	4.73	unknown	0.06387551	0.18584464	0.0008987341	0.015298181	lcl|genolin_c26515 348 nt similar to |O65039|O65039|RecName: Full=Vignain
GENOLIN_C48330	0.41	4.72	unknown	0.007093342	0.0821982	0.001036142	0.015688274	lcl|genolin_c48330 342 nt
GENOLIN_C78	0.86	4.6	transport	0.00053692766	0.056543425	0.0002342415	0.013658418	lcl|genolin_c78 754 nt highly similar to |B0L632|B0L632|SubName: Full=Protease inhibitor/seed storage/LTP family protein
GENOLIN_C34657	0.99	4.47	unknown	0.06668596	0.18995886	0.0006984469	0.01481108	lcl|genolin_c34657 561 nt
GENOLIN_C17042	0.97	4.35	protein metabolism and modifications	0.0019368986	0.06259207	0.0031099278	0.020671768	lcl|genolin_c17042 354 nt similar to |AM487379|AM487379|Vitis vinifera contig VV78X237931.5, whole genome shotgun sequence. |Viti
GENOLIN_C14961	0.89	4.2	unknown	0.02734372	0.12784274	0.0017972629	0.017872505	lcl|genolin_c14961 481 nt
GENOLIN_C59457	0.34	4.19	unknown	0.09984872	0.23431732	0.0020276185	0.018254051	lcl|genolin_c59457 291 nt similar to |Q9FI90|Q9FI90|SubName: Full=Emb|CAB88360.1
GENOLIN_C54034	0.54	4.18	unknown	0.17862666	0.32759818	0.00009287941	0.013824789	lcl|genolin_c54034 348 nt
GENOLIN_C34299	0.76	4.04	unknown	0.014965806	0.10312427	0.00038760036	0.014118775	lcl|genolin_c34299 410 nt
GENOLIN_C14157	0.1	4.03	carbohydrate metabolism	0.912622	0.9432444	0.0005240669	0.014430114	lcl|genolin_c14157 1178 nt highly similar to |A8Y5V3|A8Y5V3|SubName: Full=Alpha galactosidase
GENOLIN_C43429	0.51	3.98	unknown	0.007567339	0.08405995	0.019623477	0.04844416	lcl|genolin_c43429 291 nt
GENOLIN_C26754	0.8	3.96	unknown	0.30495754	0.456723	0.00004160718	0.012425878	lcl|genolin_c26754 254 nt
GENOLIN_C18768	0.57	3.96	transport	0.13137534	0.2733912	0.00020970168	0.0135315675	lcl|genolin_c18768 1084 nt highly similar to |Q7XUV8|Q7XUV8|SubName: Full=OSJNBa0072F16.7 protein (Os04g0460300 protein)
GENOLIN_C58601	0.84	3.95	unknown	0.03998617	0.15047221	0.00042170816	0.014195782	lcl|genolin_c58601 282 nt similar to |Q5GMM0|Q5GMM0|SubName: Full=Extensin-like protein
GENOLIN_C30843	0.65	3.94	response to stress	0.00454665	0.0741626	0.0020897952	0.018404813	lcl|genolin_c30843 770 nt highly similar to |Q4JL84|Q4JL84|RecName: Full=Transcription factor MYB59
GENOLIN_C59477	-0.37	3.93	unknown	0.008176837	0.08594001	0.000057231708	0.013331841	lcl|genolin_c59477 203 nt
GENOLIN_C29171	0.85	3.92	unknown	0.04452252	0.15798536	0.0010283667	0.01565705	lcl|genolin_c29171 210 nt
GENOLIN_C6967	0.83	3.91	unknown	0.042531643	0.15475163	0.00034505158	0.014089053	lcl|genolin_c6967 428 nt
GENOLIN_C49635	0.71	3.91	unknown	0.0033542549	0.06871786	0.00012154472	0.013547002	lcl|genolin_c49635 202 nt
GENOLIN_C38956	0.81	3.9	unknown	0.039529677	0.14975187	0.00060704304	0.014481069	lcl|genolin_c38956 257 nt
GENOLIN_C57775	0.46	3.9	unknown	0.23771587	0.3896025	0.00016430284	0.0134765925	lcl|genolin_c57775 437 nt similar to |Q9LN32|Q9LN32|SubName: Full=F18O14.38
GENOLIN_C24414	0.33	3.89	unknown	0.09253197	0.225123	0.0016540677	0.01748216	lcl|genolin_c24414 318 nt highly similar to |Q949G7|Q949G7|SubName: Full=HcrVf3 protein
GENOLIN_C50	0.21	3.87	unknown	0.0072728284	0.08262325	0.0001902693	0.0133702215	lcl|genolin_c50 278 nt
GENOLIN_C34797	0.4	3.86	unknown	0.119271874	0.25856867	0.0012767242	0.016463134	lcl|genolin_c34797 209 nt
GENOLIN_C3827	0.61	3.83	unknown	0.023528475	0.120441414	0.0003480788	0.014064738	lcl|genolin_c3827 232 nt
GENOLIN_C38317	0.19	3.8	unknown	0.09977412	0.23421094	0.0012993173	0.016498744	lcl|genolin_c38317 411 nt
GENOLIN_C44963	0.18	3.79	unknown	0.43371674	0.5743302	0.000009332444	0.010604616	lcl|genolin_c44963 299 nt
GENOLIN_C34335	0.83	3.77	unknown	0.036023702	0.1440738	0.01170694	0.036380377	lcl|genolin_c34335 325 nt
GENOLIN_C58326	0.46	3.75	unknown	0.05790141	0.1777121	0.00090118736	0.0153008085	lcl|genolin_c58326 180 nt
GENOLIN_C51631	0.96	3.73	unknown	0.00071107125	0.05662745	0.0006064486	0.014489147	lcl|genolin_c51631 302 nt
GENOLIN_C41715	0.87	3.7	unknown	0.060458597	0.18131916	0.00026243003	0.013925231	lcl|genolin_c41715 228 nt
GENOLIN_C1446	0.91	3.69	transport	0.008154778	0.086084984	0.0012911238	0.016475532	lcl|genolin_c1446 1039 nt highly similar to |O64865|O64865|RecName: Full=Non-specific lipid-transfer protein
GENOLIN_C23275	0.47	3.69	unknown	0.014631647	0.10233416	0.0042278487	0.022986492	lcl|genolin_c23275 315 nt
GENOLIN_C38530	0.54	3.68	unknown	0.0021257433	0.063522294	0.00023186256	0.013656441	lcl|genolin_c38530 249 nt
GENOLIN_C50402	0.48	3.68	unknown	0.050651804	0.16730984	0.0011354089	0.015981138	lcl|genolin_c50402 330 nt
GENOLIN_C6486	0.99	3.65	unknown	0.0047950763	0.07527439	0.00016082419	0.0135490745	lcl|genolin_c6486 387 nt
GENOLIN_C32050	0.95	3.65	unknown	0.00409192	0.07224195	0.000008907965	0.0112165725	lcl|genolin_c32050 470 nt
GENOLIN_C51852	0.63	3.65	unknown	0.06231374	0.18374996	0.00005726178	0.013272483	lcl|genolin_c51852 211 nt
GENOLIN_C59358	0.74	3.63	unknown	0.11249462	0.25020164	0.00046971493	0.014340464	lcl|genolin_c59358 214 nt
GENOLIN_C34976	0.36	3.63	unknown	0.029855905	0.13297258	0.00055982114	0.014393767	lcl|genolin_c34976 362 nt
GENOLIN_C757	0.31	3.6	metabolism	0.011798988	0.095693156	0.0005908683	0.014435219	lcl|genolin_c757 1419 nt
GENOLIN_C48724	0.85	3.57	unknown	0.0046106824	0.07457379	0.00029512905	0.0138466945	lcl|genolin_c48724 370 nt
GENOLIN_C19839	0.52	3.57	unknown	0.003939142	0.07119365	0.0008025512	0.015028158	lcl|genolin_c19839 1134 nt highly similar to |A7L2Z5|A7L2Z5|SubName: Full=Nodulin family protein
GENOLIN_C8834	0.84	3.56	transcription	0.06070723	0.1816564	0.0018419902	0.017930731	lcl|genolin_c8834 599 nt highly similar to |Q7XAA4|Q7XAA4|SubName: Full=WRKY12
GENOLIN_C58307	0.78	3.56	unknown	0.009553612	0.08930777	0.00014194036	0.013662932	lcl|genolin_c58307 99 nt
GENOLIN_C5802	0.35	3.56	response to stress	0.35609207	0.504273	0.0008428212	0.0152194565	lcl|genolin_c5802 817 nt highly similar to |Q39819|Q39819|SubName: Full=Hsp22.3
GENOLIN_C47619	0.23	3.54	unknown	0.042889018	0.15529886	0.0000012318746	0.011478362	lcl|genolin_c47619 321 nt
GENOLIN_C53383	0.47	3.53	unknown	0.003597978	0.069472656	0.0012841194	0.016467338	lcl|genolin_c53383 361 nt
GENOLIN_C57072	0.07	3.52	unknown	0.5047635	0.6363176	0.0044502337	0.023374513	lcl|genolin_c57072 232 nt
GENOLIN_C12626	0.68	3.5	unknown	0.018083848	0.10913718	0.0021113306	0.018486146	lcl|genolin_c12626 753 nt highly similar to |Q6NMB7|Q6NMB7|SubName: Full=At1g43650 (Nodulin-like protein)
GENOLIN_C12023	0.59	3.5	unknown	0.23593242	0.3877515	0.00031048665	0.013989615	lcl|genolin_c12023 616 nt highly similar to |Q5QPZ6|Q5QPZ6|SubName: Full=Glycosyltransferase
GENOLIN_C52941	0.24	3.48	unknown	0.41340917	0.55639917	0.004152901	0.022832135	lcl|genolin_c52941 169 nt
GENOLIN_C28744	-0.29	3.46	unknown	0.008260615	0.086235434	0.0012044337	0.016166339	lcl|genolin_c28744 266 nt
GENOLIN_C21873	0.71	3.45	unknown	0.021363508	0.11589438	0.00078061846	0.014923362	lcl|genolin_c21873 227 nt
GENOLIN_C26258	0.88	3.43	unknown	0.10660183	0.24290042	0.00063695357	0.014553718	lcl|genolin_c26258 471 nt
GENOLIN_C6501	0.38	3.43	transport	0.12950934	0.27110586	0.0036784813	0.021836998	lcl|genolin_c6501 768 nt highly similar to |Q5DUH1|Q5DUH1|SubName: Full=Arachidonic acid-induced DEA1
GENOLIN_C38173	0.32	3.43	unknown	0.104195505	0.24011768	0.0032917433	0.020993708	lcl|genolin_c38173 330 nt
GENOLIN_C13508	0.01	3.42	unknown	0.6036683	0.7177744	0.0021118703	0.018487398	lcl|genolin_c13508 1031 nt highly similar to |O80638|O80638|SubName: Full=Nodulin-like protein (At2g39510)
GENOLIN_C16328	-0.05	3.39	unknown	0.5615849	0.6835615	0.0024263544	0.019123908	lcl|genolin_c16328 240 nt
GENOLIN_C45312	-0.13	3.39	unknown	0.22860758	0.38011026	0.0000021824492	0.009243466	lcl|genolin_c45312 264 nt
GENOLIN_C14114	0.26	3.38	unknown	0.12230073	0.26237506	0.0014874914	0.017048152	lcl|genolin_c14114 695 nt highly similar to |Q9FL41|Q9FL41|SubName: Full=MtN21 nodulin protein-like
GENOLIN_C42526	0.62	3.37	unknown	0.24545434	0.39742947	0.001074256	0.015783196	lcl|genolin_c42526 231 nt
GENOLIN_C81	0.71	3.36	unknown	0.16704288	0.31492937	0.00013582369	0.013756283	lcl|genolin_c81 296 nt
GENOLIN_C56333	0.74	3.34	unknown	0.0359207	0.14388955	0.0062041087	0.026788065	lcl|genolin_c56333 145 nt
GENOLIN_C55674	0.79	3.33	unknown	0.014397727	0.101735316	0.0005757991	0.014353079	lcl|genolin_c55674 143 nt
GENOLIN_C16913	0.67	3.33	unknown	0.03085635	0.1350978	0.000026147278	0.011492222	lcl|genolin_c16913 1097 nt highly similar to |Q2QNC7|Q2QNC7|SubName: Full=Expressed protein (Os12g0570500 protein)
GENOLIN_C51898	0.06	3.33	unknown	0.754029	0.8318032	0.00007931028	0.0133393025	lcl|genolin_c51898 318 nt
GENOLIN_C11786	0.58	3.31	metabolism	0.016462812	0.10560522	0.0001490395	0.013695465	lcl|genolin_c11786 653 nt highly similar to |Q9SJL0|Q9SJL0|SubName: Full=Putative glucosyltransferase (At2g36970/T1J8.15)
GENOLIN_C52748	0.31	3.31	unknown	0.17483905	0.32344347	0.0018753572	0.01798868	lcl|genolin_c52748 299 nt
GENOLIN_C4176	0.94	3.3	unknown	0.103311874	0.23896438	0.000024117851	0.0124847405	lcl|genolin_c4176 905 nt
GENOLIN_C39154	0.01	3.3	unknown	0.8098222	0.8719584	0.000041383413	0.012519557	lcl|genolin_c39154 246 nt
GENOLIN_C36086	0.39	3.29	unknown	0.06434026	0.186485	0.002865277	0.020088848	lcl|genolin_c36086 421 nt
GENOLIN_C24064	0.66	3.28	unknown	0.0014568924	0.061748832	0.00076265197	0.014910278	lcl|genolin_c24064 538 nt
GENOLIN_C42015	0.48	3.26	unknown	0.04724194	0.16222863	0.002349488	0.019013425	lcl|genolin_c42015 482 nt
GENOLIN_C44868	0.3	3.25	unknown	0.036498807	0.14456525	0.0075626993	0.02930782	lcl|genolin_c44868 214 nt
GENOLIN_C51925	0.49	3.24	unknown	0.39567804	0.5405034	0.00006083336	0.01306067	lcl|genolin_c51925 204 nt
GENOLIN_C22778	0.05	3.23	unknown	0.5260953	0.65390503	0.00054105266	0.014412294	lcl|genolin_c22778 339 nt
GENOLIN_C37139	0.34	3.22	unknown	0.03840268	0.14798066	0.0018166807	0.017905084	lcl|genolin_c37139 283 nt
GENOLIN_C31322	0.68	3.21	unknown	0.11512251	0.25354514	0.0016834985	0.017597603	lcl|genolin_c31322 230 nt
GENOLIN_C28893	0.29	3.21	unknown	0.025610974	0.124530636	0.009118297	0.03198888	lcl|genolin_c28893 256 nt
GENOLIN_C55293	0.98	3.18	unknown	0.05636872	0.17561193	0.00010453817	0.013453947	lcl|genolin_c55293 388 nt
GENOLIN_C53788	0.84	3.18	unknown	0.075402044	0.20241958	0.00013500896	0.013733476	lcl|genolin_c53788 385 nt
GENOLIN_C50380	0.29	3.17	unknown	0.32995632	0.48064166	0.00031230523	0.013976934	lcl|genolin_c50380 400 nt
GENOLIN_C24794	0.57	3.16	unknown	0.033733502	0.14038621	0.0028210767	0.02003829	lcl|genolin_c24794 292 nt
GENOLIN_C36439	0.32	3.16	unknown	0.04394916	0.15699491	0.00020512314	0.013497856	lcl|genolin_c36439 417 nt
GENOLIN_C34203	0.49	3.15	unknown	0.080459714	0.20925888	0.0005110579	0.014438858	lcl|genolin_c34203 391 nt
GENOLIN_C49870	0.8	3.13	unknown	0.0075775483	0.08401788	0.0008459102	0.015192796	lcl|genolin_c49870 264 nt
GENOLIN_C31248	0.41	3.13	unknown	0.018771837	0.110470876	0.0007985137	0.015018957	lcl|genolin_c31248 245 nt
GENOLIN_C14939	0.19	3.13	unknown	0.41282287	0.5559061	0.0005969044	0.014476408	lcl|genolin_c14939 199 nt
GENOLIN_C27070	0.05	3.13	unknown	0.874017	0.91694164	0.00399364	0.022479124	lcl|genolin_c27070 247 nt
GENOLIN_C49148	0.96	3.12	unknown	0.04604312	0.16022004	0.0012678544	0.016471853	lcl|genolin_c49148 253 nt similar to |Q6NME6|Q6NME6|SubName: Full=At2g33775
GENOLIN_C47323	0.54	3.12	unknown	0.12455346	0.26508805	0.00023544418	0.013694268	lcl|genolin_c47323 249 nt
GENOLIN_C28933	0.49	3.12	unknown	0.015517298	0.103970446	0.00062525924	0.014507074	lcl|genolin_c28933 269 nt
GENOLIN_C47095	0.12	3.12	unknown	0.6435264	0.74955803	0.000015060154	0.0120971985	lcl|genolin_c47095 262 nt
GENOLIN_C12854	0.05	3.11	unknown	0.6432506	0.74938226	0.0012634904	0.016447263	lcl|genolin_c12854 206 nt
GENOLIN_C46906	0.52	3.1	unknown	0.018802384	0.11046113	0.009746209	0.033066276	lcl|genolin_c46906 229 nt
GENOLIN_C57711	-0.59	3.1	unknown	0.015199582	0.10344376	0.00417073	0.022878857	lcl|genolin_c57711 168 nt
GENOLIN_C49496	0.3	3.09	unknown	0.04186438	0.15359229	0.006513504	0.02737305	lcl|genolin_c49496 232 nt
GENOLIN_C46901	0.18	3.08	unknown	0.5622716	0.68408525	0.011999202	0.03684379	lcl|genolin_c46901 304 nt
GENOLIN_C40033	0.78	3.07	transport	0.14204605	0.28554896	0.00011074867	0.013506989	lcl|genolin_c40033 410 nt highly similar to |B0L632|B0L632|SubName: Full=Protease inhibitor/seed storage/LTP family protein
GENOLIN_C41550	0.22	3.07	unknown	0.005781189	0.078004636	0.009349592	0.03244846	lcl|genolin_c41550 329 nt
GENOLIN_C49796	0.8	3.05	unknown	0.06463942	0.18701346	0.00017262944	0.013426767	lcl|genolin_c49796 307 nt
GENOLIN_C56852	0.13	3.04	unknown	0.6488087	0.7538457	0.003988125	0.022475233	lcl|genolin_c56852 234 nt
GENOLIN_C55716	0.53	3.03	unknown	0.022671308	0.118581735	0.0003532374	0.014089879	lcl|genolin_c55716 411 nt
GENOLIN_C35822	0.34	3.03	unknown	0.21483707	0.3659699	0.000036171783	0.012766722	lcl|genolin_c35822 230 nt
GENOLIN_C36336	-0.13	3.03	unknown	0.43407512	0.57461464	0.0011112539	0.015915219	lcl|genolin_c36336 311 nt
GENOLIN_C56293	0.61	3.02	unknown	0.0026080108	0.06522879	0.0012352838	0.016321791	lcl|genolin_c56293 415 nt highly similar to |Q0IY23|Q0IY23|SubName: Full=Os10g0378000 protein
GENOLIN_C24194	0.4	3.02	unknown	0.25410637	0.40590918	0.00019796878	0.01342528	lcl|genolin_c24194 255 nt
GENOLIN_C59314	0.38	3.02	unknown	0.17260435	0.32084206	0.0013749565	0.016703479	lcl|genolin_c59314 267 nt
GENOLIN_C34000	0.81	3.01	unknown	0.05565899	0.17452173	0.0004911249	0.0143725	lcl|genolin_c34000 275 nt
GENOLIN_C15185	0.71	3.01	unknown	0.24143355	0.39327952	0.00053354376	0.014494034	lcl|genolin_c15185 227 nt
GENOLIN_C18457	0.42	3.01	unknown	0.04926251	0.16524413	0.00220133	0.01870468	lcl|genolin_c18457 360 nt similar to |Q39819|Q39819|SubName: Full=Hsp22.3
GENOLIN_C37052	0.38	3	unknown	0.02031015	0.11367293	0.00007592218	0.013347693	lcl|genolin_c37052 276 nt
GENOLIN_C4773	0.09	3	unknown	0.31201562	0.46324825	0.0005529306	0.014447832	lcl|genolin_c4773 1052 nt highly similar to |Q6NMB7|Q6NMB7|SubName: Full=At1g43650 (Nodulin-like protein)
GENOLIN_C18106	0.77	2.98	response to stress	0.048892256	0.16484272	0.0012088929	0.016207514	lcl|genolin_c18106 1246 nt highly similar to |O64757|O64757|SubName: Full=Putative disease resistance protein
GENOLIN_C34547	0.74	2.98	unknown	0.043803085	0.15684646	0.0012564309	0.016419595	lcl|genolin_c34547 323 nt
GENOLIN_C53403	0.27	2.98	unknown	0.044455297	0.15787517	0.0014486565	0.016885528	lcl|genolin_c53403 316 nt
GENOLIN_C20861	0.15	2.97	unknown	0.041334994	0.15273528	0.0027772682	0.019955298	lcl|genolin_c20861 256 nt
GENOLIN_C31207	0.35	2.96	unknown	0.0152878305	0.10357462	0.0014142102	0.016837884	lcl|genolin_c31207 299 nt
GENOLIN_C38471	-0.4	2.96	unknown	0.009608999	0.08942515	0.0047124885	0.023871928	lcl|genolin_c38471 225 nt
GENOLIN_C2757	0.73	2.95	unknown	0.03690967	0.14536531	0.0012160492	0.016261341	lcl|genolin_c2757 2787 nt similar to |A1XLF0|A1XLF0|SubName: Full=Apple fruit acidity-related protein
GENOLIN_C3686	0.71	2.94	protein metabolism and modifications	0.07678433	0.20446157	0.00088139885	0.015253898	lcl|genolin_c3686 2199 nt highly similar to |Q8LAE1|Q8LAE1|SubName: Full=Subtilisin-like serine protease
GENOLIN_C15335	0.64	2.94	unknown	0.088773966	0.22021979	0.0050786575	0.024598146	lcl|genolin_c15335 319 nt similar to |Q207T5|Q207T5|SubName: Full=Quinone oxidoreductase
GENOLIN_C15783	-0.01	2.94	unknown	0.6126633	0.72488004	0.000107226464	0.01353814	lcl|genolin_c15783 506 nt
GENOLIN_C16756	0.17	2.93	unknown	0.40528983	0.54914993	0.008643145	0.031253915	lcl|genolin_c16756 221 nt
GENOLIN_C32730	-0.16	2.93	unknown	0.36453533	0.5121519	0.00077903754	0.014917624	lcl|genolin_c32730 286 nt
GENOLIN_C16164	0.8	2.92	unknown	0.13790488	0.28089288	0.00008587404	0.013561985	lcl|genolin_c16164 293 nt
GENOLIN_C43291	0.36	2.92	unknown	0.10515075	0.24117325	0.0023864827	0.019067714	lcl|genolin_c43291 265 nt
GENOLIN_C44032	0.32	2.92	unknown	0.16098163	0.30777952	0.0006572494	0.014553514	lcl|genolin_c44032 252 nt
GENOLIN_C31170	0.22	2.91	unknown	0.38018462	0.5262856	0.0006756399	0.014667934	lcl|genolin_c31170 236 nt
GENOLIN_C53152	0.16	2.91	unknown	0.6628856	0.7645227	0.0008012681	0.015016203	lcl|genolin_c53152 223 nt
GENOLIN_C40072	0.6	2.89	signal transducton	0.03822555	0.14772487	0.0015988868	0.017299242	lcl|genolin_c40072 457 nt
GENOLIN_C8767	0.28	2.89	unknown	0.43935338	0.57968426	0.005836209	0.026066832	lcl|genolin_c8767 293 nt
GENOLIN_C31822	-0.04	2.89	unknown	0.5032964	0.6350683	0.006334868	0.02706917	lcl|genolin_c31822 340 nt
GENOLIN_C28518	0.15	2.88	unknown	0.09974546	0.23417799	0.0020278173	0.018252315	lcl|genolin_c28518 249 nt
GENOLIN_C50177	0.71	2.87	unknown	0.27393386	0.4258523	0.00060211617	0.014504649	lcl|genolin_c50177 328 nt
GENOLIN_C44233	0.58	2.87	transcription	0.021844441	0.11680124	0.0046810266	0.023803137	lcl|genolin_c44233 351 nt similar to |Q0PJI3|Q0PJI3|SubName: Full=MYB transcription factor MYB139
GENOLIN_C46042	-0.04	2.87	unknown	0.44385922	0.5837687	0.00027814278	0.013727112	lcl|genolin_c46042 516 nt
GENOLIN_C16333	0.6	2.86	unknown	0.055234794	0.17378171	0.0012629745	0.01644974	lcl|genolin_c16333 262 nt
GENOLIN_C47971	0.52	2.86	unknown	0.030877504	0.13511652	0.0010377669	0.015697574	lcl|genolin_c47971 219 nt
GENOLIN_C22952	0.23	2.85	unknown	0.424148	0.5660611	0.00017012704	0.013433981	lcl|genolin_c22952 276 nt
GENOLIN_C26789	0.12	2.85	unknown	0.47735766	0.6124774	0.0002680074	0.013951058	lcl|genolin_c26789 342 nt
GENOLIN_C41078	0	2.85	unknown	0.7829905	0.8527815	0.00033734523	0.014082954	lcl|genolin_c41078 239 nt
GENOLIN_C46659	0.51	2.84	unknown	0.08269881	0.21241331	0.0001381299	0.013721393	lcl|genolin_c46659 324 nt
GENOLIN_C46075	0.16	2.84	unknown	0.0770003	0.20470749	0.004031279	0.022570996	lcl|genolin_c46075 237 nt
GENOLIN_C8891	0.48	2.83	unknown	0.015226367	0.10359668	0.000042578205	0.01247595	lcl|genolin_c8891 929 nt highly similar to |Q8LAX0|Q8LAX0|RecName: Full=Homocysteine S-methyltransferase 3
GENOLIN_C14353	0.43	2.83	unknown	0.05391932	0.17204383	0.0033269615	0.02109415	lcl|genolin_c14353 291 nt
GENOLIN_C27457	0.43	2.83	unknown	0.13318646	0.27539387	0.0032942637	0.020998284	lcl|genolin_c27457 457 nt
GENOLIN_C55363	0.42	2.83	unknown	0.34124863	0.49110228	0.000660155	0.014576285	lcl|genolin_c55363 411 nt
GENOLIN_C55098	0.54	2.82	unknown	0.07076656	0.19538212	0.0014113918	0.016834442	lcl|genolin_c55098 229 nt
GENOLIN_C56782	0.38	2.82	unknown	0.00009769045	0.04990631	0.0028835076	0.02013787	lcl|genolin_c56782 335 nt
GENOLIN_C30537	0.64	2.81	unknown	0.018037627	0.10902263	0.00076450926	0.014902813	lcl|genolin_c30537 402 nt
GENOLIN_C46692	0.39	2.81	unknown	0.038908638	0.14879602	0.0032863915	0.021008465	lcl|genolin_c46692 223 nt similar to |Q593I2|Q593I2|SubName: Full=Putative 2-oxoglutarate-dependent dioxygenase (At1g04380)
GENOLIN_C49577	0.38	2.81	unknown	0.23947783	0.39131495	0.0003229088	0.014007447	lcl|genolin_c49577 225 nt
GENOLIN_C28467	0.6	2.8	unknown	0.0498313	0.16610779	0.0054716724	0.025342455	lcl|genolin_c28467 239 nt
GENOLIN_C40885	0.5	2.8	unknown	0.0054787467	0.07690585	0.00016999233	0.013446134	lcl|genolin_c40885 241 nt
GENOLIN_C57951	0.47	2.8	unknown	0.1700815	0.3181971	0.00028008706	0.013721321	lcl|genolin_c57951 276 nt
GENOLIN_C28616	0.21	2.8	unknown	0.42260268	0.564705	0.0015526626	0.017145531	lcl|genolin_c28616 294 nt
GENOLIN_C37284	0.19	2.8	unknown	0.54042095	0.6664498	0.00022621642	0.013634149	lcl|genolin_c37284 277 nt
GENOLIN_C15596	-0.05	2.8	unknown	0.67985654	0.7776151	0.008383843	0.030835625	lcl|genolin_c15596 275 nt
GENOLIN_C50185	0.66	2.79	unknown	0.020256942	0.113640025	0.0002015055	0.013488419	lcl|genolin_c50185 224 nt
GENOLIN_C58943	0.33	2.79	unknown	0.3248131	0.47547174	0.0006054959	0.014518501	lcl|genolin_c58943 546 nt
GENOLIN_C38472	0.99	2.78	unknown	0.08216659	0.21161224	0.0003593635	0.01410479	lcl|genolin_c38472 375 nt
GENOLIN_C42509	0.54	2.78	unknown	0.048539713	0.16435803	0.00072141184	0.01481263	lcl|genolin_c42509 213 nt
GENOLIN_C42133	0.78	2.77	unknown	0.0030102408	0.06714109	0.0009727024	0.015477197	lcl|genolin_c42133 422 nt
GENOLIN_C32450	0.75	2.77	unknown	0.022593597	0.11843327	0.0016855998	0.017595878	lcl|genolin_c32450 359 nt
GENOLIN_C24204	0.37	2.77	unknown	0.07902587	0.20726971	0.00020476371	0.013512375	lcl|genolin_c24204 294 nt
GENOLIN_C37359	-0.1	2.77	unknown	0.6616546	0.7635797	0.0029481298	0.020294093	lcl|genolin_c37359 267 nt
GENOLIN_C12765	0.63	2.75	unknown	0.05478324	0.17329201	0.0018003562	0.017876554	lcl|genolin_c12765 436 nt
GENOLIN_C29670	0.35	2.75	unknown	0.4109659	0.5542292	0.002756756	0.019912327	lcl|genolin_c29670 429 nt
GENOLIN_C30367	0.81	2.74	response to stress	0.010759063	0.09317601	0.00039661242	0.014180949	lcl|genolin_c30367 459 nt highly similar to |Q9ZNV9|Q9ZNV9|RecName: Full=Histidine-containing phosphotransfer protein 1
GENOLIN_C41526	0.79	2.74	response to stress	0.057144485	0.17661938	0.00006151995	0.0129106	lcl|genolin_c41526 252 nt highly similar to |Q10F47|Q10F47|SubName: Full=SABRE, putative, expressed
GENOLIN_C46422	0.43	2.74	unknown	0.09445994	0.2273259	0.0014754847	0.016998358	lcl|genolin_c46422 262 nt
GENOLIN_C41315	0.39	2.74	unknown	0.077296555	0.20508635	0.0032916784	0.020996166	lcl|genolin_c41315 222 nt
GENOLIN_C1920	0.24	2.74	unknown	0.049559098	0.16574116	0.0028393941	0.020073526	lcl|genolin_c1920 208 nt
GENOLIN_C43032	-0.32	2.74	unknown	0.0646562	0.18705074	0.0003303544	0.014017195	lcl|genolin_c43032 310 nt
GENOLIN_C46235	0.33	2.73	unknown	0.116493724	0.25514916	0.0007494363	0.014882987	lcl|genolin_c46235 223 nt similar to |Q01544|Q01544|RecName: Full=17.2 kDa class II heat shock protein
GENOLIN_C47346	0.95	2.72	unknown	0.0603319	0.18109752	0.00006112549	0.012944433	lcl|genolin_c47346 172 nt
GENOLIN_C49800	0.87	2.72	unknown	0.010708325	0.093072295	0.0005575119	0.014405947	lcl|genolin_c49800 256 nt
GENOLIN_C45769	0.51	2.72	unknown	0.16552655	0.31305385	0.0010737784	0.015791116	lcl|genolin_c45769 250 nt
GENOLIN_C52405	0.32	2.72	unknown	0.19410765	0.34431306	0.00047912786	0.014299864	lcl|genolin_c52405 293 nt
GENOLIN_C35598	0.28	2.72	unknown	0.022683525	0.11861979	0.0037073982	0.02189428	lcl|genolin_c35598 343 nt highly similar to |Q0JLK2|Q0JLK2|SubName: Full=Os01g0593600 protein
GENOLIN_C32394	0.95	2.71	unknown	0.11462302	0.2528277	0.0027278527	0.019863697	lcl|genolin_c32394 214 nt
GENOLIN_C20511	0.58	2.71	unknown	0.020998048	0.11510813	0.00646117	0.027303353	lcl|genolin_c20511 270 nt
GENOLIN_C31042	0.55	2.71	unknown	0.0056493594	0.07762171	0.0020372164	0.018276887	lcl|genolin_c31042 252 nt
GENOLIN_C23989	0.53	2.71	unknown	0.010162905	0.09120405	0.00091820984	0.015272574	lcl|genolin_c23989 377 nt
GENOLIN_C294	0.51	2.71	response to stress	0.0034983805	0.06933378	0.0012714722	0.016472919	lcl|genolin_c294 2319 nt highly similar to |B2MW33|B2MW33|SubName: Full=Heat-shock protein 70
GENOLIN_C36085	0.38	2.71	unknown	0.22498798	0.37643802	0.0008072821	0.015050206	lcl|genolin_c36085 545 nt
GENOLIN_C10984	0.29	2.71	unknown	0.019846464	0.11267995	0.002067912	0.018336875	lcl|genolin_c10984 1012 nt highly similar to |Q8LCX9|Q8LCX9|SubName: Full=Senescence-associated protein
GENOLIN_C9503	0.28	2.71	unknown	0.160474	0.30713916	0.009487184	0.032660786	lcl|genolin_c9503 250 nt
GENOLIN_C17238	0.1	2.71	unknown	0.76475745	0.83964556	0.000996739	0.015499691	lcl|genolin_c17238 352 nt
GENOLIN_C21578	0.55	2.7	unknown	0.04806307	0.16358612	0.0007624373	0.014931143	lcl|genolin_c21578 237 nt
GENOLIN_C46396	0.48	2.7	unknown	0.019291963	0.11148248	0.0010954507	0.015884206	lcl|genolin_c46396 223 nt
GENOLIN_C12379	0.51	2.69	unknown	0.00053830654	0.05644109	0.0021259352	0.01850966	lcl|genolin_c12379 541 nt similar to |O80638|O80638|SubName: Full=Nodulin-like protein (At2g39510)
GENOLIN_C27580	0.45	2.69	unknown	0.3742412	0.52101696	0.00027819898	0.013715357	lcl|genolin_c27580 398 nt
GENOLIN_C48936	0.41	2.69	unknown	0.034287497	0.14125943	0.0013335561	0.0165545	lcl|genolin_c48936 253 nt
GENOLIN_C44627	0.39	2.69	unknown	0.08370456	0.21380728	0.0016078128	0.017323403	lcl|genolin_c44627 213 nt
GENOLIN_C56438	0.21	2.69	unknown	0.5801649	0.6989839	0.003836031	0.02217881	lcl|genolin_c56438 366 nt
GENOLIN_C48135	0.09	2.69	unknown	0.57601666	0.6954867	0.0019771163	0.0181537	lcl|genolin_c48135 221 nt
GENOLIN_C59436	0.8	2.68	transport	0.0411859	0.15252472	0.00060296	0.0144949965	lcl|genolin_c59436 230 nt highly similar to |Q1SKS7|Q1SKS7|SubName: Full=TGF-beta receptor, type I/II extracellular region
GENOLIN_C7498	0.75	2.68	unknown	0.011305653	0.09425499	0.00013698329	0.013754127	lcl|genolin_c7498 466 nt
GENOLIN_C36302	0.68	2.68	unknown	0.23576589	0.3875972	0.00023614144	0.013632705	lcl|genolin_c36302 300 nt similar to |BT003011|BT003011|Arabidopsis thaliana At3g06670/T8E24.10 gene, complete cds. |Arabidopsis
GENOLIN_C52999	0.48	2.68	unknown	0.4546788	0.5930609	0.0007377662	0.014834609	lcl|genolin_c52999 290 nt
GENOLIN_C42977	0.27	2.68	unknown	0.56758076	0.6883993	0.0007137753	0.014838945	lcl|genolin_c42977 208 nt
GENOLIN_C26874	0.99	2.67	unknown	0.016789304	0.10637804	0.0031639282	0.02081981	lcl|genolin_c26874 243 nt
GENOLIN_C12798	0.82	2.67	unknown	0.008863133	0.08752139	0.001327464	0.016562726	lcl|genolin_c12798 821 nt
GENOLIN_C59298	0.6	2.67	unknown	0.016458718	0.10559307	0.00014124652	0.013709446	lcl|genolin_c59298 226 nt similar to |Q9ZUS1|Q9ZUS1|SubName: Full=Nodulin-like protein
GENOLIN_C31037	0.55	2.67	unknown	0.011097652	0.09370852	0.0031461928	0.020747058	lcl|genolin_c31037 305 nt
GENOLIN_C58229	0.54	2.67	unknown	0.0048543536	0.07526991	0.0021964342	0.018704016	lcl|genolin_c58229 167 nt
GENOLIN_C48217	0.22	2.67	unknown	0.18942817	0.3394861	0.000022229862	0.01232937	lcl|genolin_c48217 379 nt
GENOLIN_C29087	0.11	2.67	unknown	0.14220035	0.28570366	0.00318806	0.02084611	lcl|genolin_c29087 233 nt
GENOLIN_C9580	0.58	2.66	unknown	0.1551968	0.3009492	0.0017675684	0.017766826	lcl|genolin_c9580 395 nt
GENOLIN_C51206	0.48	2.66	unknown	0.08860916	0.22001553	0.0010938814	0.015876275	lcl|genolin_c51206 300 nt
GENOLIN_C19491	0.97	2.65	unknown	0.005237698	0.07603371	0.0005987829	0.014469242	lcl|genolin_c19491 317 nt
GENOLIN_C11837	0.57	2.65	unknown	0.0014802119	0.061382774	0.00069826224	0.014820656	lcl|genolin_c11837 258 nt
GENOLIN_C50643	0.7	2.64	response to stress	0.030965619	0.13524328	0.000074177835	0.013240885	lcl|genolin_c50643 355 nt highly similar to |Q9LRJ9|Q9LRJ9|RecName: Full=Cysteine-rich repeat secretory protein 38
GENOLIN_C38319	0.48	2.64	unknown	0.042763535	0.15507837	0.00008617823	0.0135640465	lcl|genolin_c38319 207 nt
GENOLIN_C48337	0.84	2.63	unknown	0.021067364	0.1152907	0.0045492286	0.023541488	lcl|genolin_c48337 302 nt
GENOLIN_C47021	0.61	2.63	unknown	0.00091918895	0.05823268	0.0027941358	0.019993242	lcl|genolin_c47021 278 nt
GENOLIN_C14102	0.94	2.62	unknown	0.002937875	0.066672824	0.0032270001	0.020915791	lcl|genolin_c14102 1000 nt
GENOLIN_C19945	0.8	2.62	unknown	0.035369813	0.14310336	0.0012509675	0.016394183	lcl|genolin_c19945 374 nt
GENOLIN_C50339	0.77	2.62	unknown	0.03942764	0.149625	0.0010637075	0.01577246	lcl|genolin_c50339 386 nt
GENOLIN_C27672	0.7	2.62	unknown	0.009360612	0.088765	0.00022086529	0.013683369	lcl|genolin_c27672 235 nt
GENOLIN_C38007	0.49	2.62	unknown	0.15609913	0.3020403	0.0000020371087	0.009490686	lcl|genolin_c38007 351 nt
GENOLIN_C39747	0.42	2.62	unknown	0.04199433	0.15390444	0.0009891759	0.015506298	lcl|genolin_c39747 236 nt
GENOLIN_C33172	0.31	2.62	unknown	0.0014663698	0.061499167	0.0003324863	0.014018284	lcl|genolin_c33172 254 nt
GENOLIN_C47673	0.31	2.62	unknown	0.14096674	0.28440315	0.0011043539	0.015899489	lcl|genolin_c47673 245 nt
GENOLIN_C10231	0.27	2.62	unknown	0.0016494112	0.062025353	0.0060825385	0.026508829	lcl|genolin_c10231 199 nt
GENOLIN_C16554	0.3	2.61	unknown	0.029326981	0.13201265	0.0027029172	0.019812178	lcl|genolin_c16554 531 nt
GENOLIN_C27526	0.23	2.61	unknown	0.4178748	0.56017995	0.00012834475	0.013777543	lcl|genolin_c27526 585 nt
GENOLIN_C32831	0.22	2.61	unknown	0.64177936	0.74828553	0.00026720288	0.01394033	lcl|genolin_c32831 301 nt
GENOLIN_C47179	0.03	2.61	unknown	0.9103002	0.9415945	0.003026652	0.02049545	lcl|genolin_c47179 279 nt
GENOLIN_C9513	0.98	2.6	response to stress	0.061233103	0.18240027	0.0005536034	0.014424961	lcl|genolin_c9513 1231 nt highly similar to |Q8S403|Q8S403|RecName: Full=Putative phosphate transporter 1
GENOLIN_C4770	0.93	2.6	metabolism	0.0843747	0.21470816	0.00041879396	0.014200285	lcl|genolin_c4770 1296 nt highly similar to |Q0IY22|Q0IY22|SubName: Full=Os10g0378100 protein
GENOLIN_C29070	0.58	2.6	unknown	0.0017788373	0.062079612	0.00019577114	0.013432668	lcl|genolin_c29070 226 nt
GENOLIN_C30692	0.54	2.6	unknown	0.0047508823	0.07512088	0.00061670283	0.014481637	lcl|genolin_c30692 518 nt
GENOLIN_C44082	0.42	2.6	unknown	0.2335858	0.38518676	0.0059530674	0.026308808	lcl|genolin_c44082 233 nt
GENOLIN_C47373	0.32	2.6	unknown	0.25308475	0.40489683	0.0017265752	0.017678991	lcl|genolin_c47373 240 nt
GENOLIN_C58302	-0.14	2.6	unknown	0.44010553	0.5804215	0.0013537898	0.016637225	lcl|genolin_c58302 223 nt
GENOLIN_C43345	0.31	2.59	unknown	0.0071203937	0.08233288	0.0025946181	0.019604389	lcl|genolin_c43345 205 nt
GENOLIN_C10412	0.07	2.59	unknown	0.56679505	0.68779385	0.0013961479	0.016790174	lcl|genolin_c10412 452 nt
GENOLIN_C51860	0.07	2.59	unknown	0.44902536	0.588131	0.00057036796	0.014402641	lcl|genolin_c51860 120 nt
GENOLIN_C54452	0.62	2.58	unknown	0.02276053	0.11881545	0.005186914	0.024810385	lcl|genolin_c54452 206 nt
GENOLIN_C16500	0.45	2.58	unknown	0.02784882	0.12883702	0.0011783981	0.016090384	lcl|genolin_c16500 292 nt
GENOLIN_C29864	0.42	2.58	unknown	0.06528184	0.18799995	0.0020374549	0.018275507	lcl|genolin_c29864 377 nt
GENOLIN_C24383	0.38	2.58	unknown	0.05845616	0.17843397	0.0007650571	0.014894796	lcl|genolin_c24383 192 nt
GENOLIN_C6940	0.95	2.57	unknown	0.08961714	0.22120303	0.0011108201	0.015918795	lcl|genolin_c6940 622 nt
GENOLIN_C46623	0.68	2.57	unknown	0.055875115	0.17491387	0.0051480085	0.02473093	lcl|genolin_c46623 267 nt
GENOLIN_C41334	0.64	2.57	unknown	0.24208738	0.3939704	0.0017378393	0.017693225	lcl|genolin_c41334 222 nt highly similar to |A2VBC5|A2VBC5|SubName: Full=Ins5P-2kinase
GENOLIN_C10355	0.36	2.57	unknown	0.28578335	0.43758696	0.000115959236	0.013506062	lcl|genolin_c10355 806 nt
GENOLIN_C29172	0.86	2.56	unknown	0.038931202	0.14879936	0.00013740914	0.013767214	lcl|genolin_c29172 621 nt
GENOLIN_C52787	0.7	2.56	unknown	0.036546767	0.14463593	0.0002459522	0.0137724355	lcl|genolin_c52787 225 nt
GENOLIN_C40779	0.18	2.56	unknown	0.120526575	0.26002097	0.0016919766	0.017603282	lcl|genolin_c40779 242 nt
GENOLIN_C43466	-0.2	2.56	unknown	0.42809352	0.56961703	0.00030422612	0.013950385	lcl|genolin_c43466 205 nt
GENOLIN_C20338	0.73	2.55	unknown	0.0024890916	0.06517376	0.009200233	0.032157674	lcl|genolin_c20338 243 nt
GENOLIN_C18834	0.7	2.55	unknown	0.044410836	0.15785736	0.0071584075	0.028548453	lcl|genolin_c18834 304 nt
GENOLIN_C23550	0.58	2.55	unknown	0.0020430186	0.06325454	0.004272113	0.023068322	lcl|genolin_c23550 536 nt
GENOLIN_C33511	0.52	2.55	unknown	0.12662452	0.26753944	0.0026671523	0.019761445	lcl|genolin_c33511 352 nt
GENOLIN_C18618	0.35	2.55	unknown	0.065317556	0.18802387	0.002436886	0.019145377	lcl|genolin_c18618 350 nt
GENOLIN_C35005	0.16	2.55	unknown	0.7807522	0.8512124	0.0046617007	0.023780134	lcl|genolin_c35005 358 nt
GENOLIN_C20618	0.89	2.54	unknown	0.00906566	0.088197336	0.000049687984	0.012649801	lcl|genolin_c20618 425 nt
GENOLIN_C44712	0.59	2.54	unknown	0.03226855	0.13761705	0.0071710204	0.028579187	lcl|genolin_c44712 193 nt
GENOLIN_C48177	0.3	2.54	unknown	0.29482824	0.446468	0.0038598273	0.022244617	lcl|genolin_c48177 203 nt
GENOLIN_C31968	0.91	2.53	unknown	0.00015775603	0.05372768	0.0018423815	0.017927049	lcl|genolin_c31968 262 nt
GENOLIN_C56821	0.84	2.53	transcription	0.0070216465	0.082000606	0.0010654496	0.01577319	lcl|genolin_c56821 416 nt similar to |AM433453|AM433453|Vitis vinifera contig VV78X186880.4, whole genome shotgun sequence. |Viti
GENOLIN_C1128	0.75	2.53	unknown	0.041124266	0.15248463	0.0020484868	0.01828294	lcl|genolin_c1128 790 nt
GENOLIN_C44717	0.64	2.53	unknown	0.019055432	0.1110376	0.0023450567	0.019000668	lcl|genolin_c44717 200 nt
GENOLIN_C21633	-0.13	2.53	unknown	0.23649614	0.38843867	0.0010690073	0.015765743	lcl|genolin_c21633 324 nt
GENOLIN_C34906	0.83	2.52	unknown	0.028199472	0.12965979	0.0014996345	0.017057244	lcl|genolin_c34906 428 nt
GENOLIN_C17749	0.65	2.52	unknown	0.016696485	0.10619628	0.000008539086	0.011050763	lcl|genolin_c17749 483 nt
GENOLIN_C5396	0.61	2.52	unknown	0.038210984	0.14769235	0.0028622295	0.020082591	lcl|genolin_c5396 1204 nt
GENOLIN_C38904	0.55	2.52	unknown	0.052141387	0.16943304	0.00153865	0.01714112	lcl|genolin_c38904 362 nt
GENOLIN_C31647	0.49	2.52	unknown	0.15114903	0.29643977	0.0047264886	0.023898672	lcl|genolin_c31647 569 nt
GENOLIN_C44028	0.4	2.52	unknown	0.06536522	0.18801457	0.00015071614	0.013660922	lcl|genolin_c44028 346 nt
GENOLIN_C21114	0.32	2.52	unknown	0.21392362	0.3649835	0.0004236368	0.01420937	lcl|genolin_c21114 200 nt
GENOLIN_C27596	0.19	2.52	unknown	0.06997217	0.19439593	0.00038254968	0.014111328	lcl|genolin_c27596 228 nt
GENOLIN_C5200	0.07	2.52	unknown	0.25055355	0.40222752	0.0014840493	0.01703804	lcl|genolin_c5200 382 nt
GENOLIN_C23846	0.96	2.51	unknown	0.007917598	0.08521089	0.0003912779	0.014175152	lcl|genolin_c23846 257 nt
GENOLIN_C48798	0.87	2.51	unknown	0.10098382	0.23569109	0.008539995	0.031093298	lcl|genolin_c48798 246 nt
GENOLIN_C729	0.84	2.51	metabolism	0.06654844	0.18971342	0.00040072328	0.014132701	lcl|genolin_c729 1520 nt highly similar to |A9YF60|A9YF60|SubName: Full=Stay green protein (Chlorophyll retainer)
GENOLIN_C51398	0.72	2.51	unknown	0.008116004	0.08594016	0.0008772628	0.015244609	lcl|genolin_c51398 361 nt
GENOLIN_C11960	0.52	2.51	unknown	0.10333159	0.23897545	0.0027388714	0.019869398	lcl|genolin_c11960 394 nt similar to |Q9ZNV9|Q9ZNV9|RecName: Full=Histidine-containing phosphotransfer protein 1
GENOLIN_C11019	0.44	2.51	unknown	0.18434316	0.3341011	0.0004105134	0.014177471	lcl|genolin_c11019 542 nt
GENOLIN_C37730	0.16	2.51	unknown	0.014676259	0.10240753	0.0015393578	0.017140808	lcl|genolin_c37730 287 nt
GENOLIN_C37132	0.14	2.51	unknown	0.07224606	0.19778395	0.0011076964	0.015898481	lcl|genolin_c37132 309 nt
GENOLIN_C53040	0.12	2.51	unknown	0.06842304	0.19226114	0.0022814218	0.018835578	lcl|genolin_c53040 275 nt
GENOLIN_C53565	-0.04	2.51	unknown	0.19451685	0.3448224	0.0026181366	0.019670434	lcl|genolin_c53565 170 nt
GENOLIN_C8965	-0.05	2.51	metabolism	0.64538336	0.75104696	0.0031264534	0.020713642	lcl|genolin_c8965 1077 nt highly similar to |AB303331|AB303331|Pisum sativum SGR mRNA for senescence-inducible chloroplast stay-g
GENOLIN_C47061	0.77	2.5	unknown	0.032941602	0.13890839	0.00025493454	0.013858979	lcl|genolin_c47061 228 nt
GENOLIN_C49073	0.66	2.5	unknown	0.20683518	0.35770634	0.0038895716	0.022283725	lcl|genolin_c49073 315 nt
GENOLIN_C58103	0.54	2.5	unknown	0.070805356	0.19539934	0.0017357856	0.017687777	lcl|genolin_c58103 375 nt
GENOLIN_C26322	0.46	2.5	unknown	0.011623653	0.09513881	0.0034283544	0.021270955	lcl|genolin_c26322 323 nt
GENOLIN_C40780	0.13	2.5	unknown	0.38176918	0.5280224	0.0013073429	0.016510652	lcl|genolin_c40780 242 nt
GENOLIN_C30718	0.95	2.49	unknown	0.013363973	0.099527195	0.0018330355	0.017925965	lcl|genolin_c30718 250 nt
GENOLIN_C33795	0.74	2.49	unknown	0.043441467	0.15621558	0.0020785588	0.018389285	lcl|genolin_c33795 206 nt highly similar to |AJ310150|AJ310150|Linum usitatissimum Ngc-D, Ngc-A and Ngc-B genes, cultivar Bombay
GENOLIN_C21740	0.54	2.49	unknown	0.03438352	0.1414245	0.00030064865	0.013881982	lcl|genolin_c21740 222 nt
GENOLIN_C50947	0.5	2.49	unknown	0.033142876	0.13921921	0.0015017838	0.017065026	lcl|genolin_c50947 312 nt
GENOLIN_C22909	0.38	2.49	unknown	0.03612775	0.14417773	0.0054027825	0.025201265	lcl|genolin_c22909 229 nt similar to |Q9M1I3|Q9M1I3|SubName: Full=Beta Galactosidase-like protein
GENOLIN_C46672	0.36	2.49	unknown	0.008998033	0.08789555	0.0036770657	0.02183416	lcl|genolin_c46672 232 nt
GENOLIN_C36120	0.3	2.49	unknown	0.116005994	0.25460348	0.00043102307	0.014191472	lcl|genolin_c36120 328 nt
GENOLIN_C32602	0.22	2.49	unknown	0.06445837	0.1866696	0.0006864904	0.014698024	lcl|genolin_c32602 422 nt
GENOLIN_C43264	0.2	2.49	unknown	0.07780197	0.20577927	0.0011532987	0.016039114	lcl|genolin_c43264 226 nt
GENOLIN_C45932	0.87	2.48	unknown	0.007684404	0.08461655	0.0038378204	0.02218365	lcl|genolin_c45932 258 nt
GENOLIN_C45305	0.65	2.48	unknown	0.011034598	0.09363711	0.002658815	0.019765683	lcl|genolin_c45305 219 nt
GENOLIN_C29837	0.6	2.48	unknown	0.1189544	0.2581718	0.000059951493	0.012991071	lcl|genolin_c29837 254 nt
GENOLIN_C29476	0.54	2.48	unknown	0.19984345	0.35044852	0.000074813215	0.013252749	lcl|genolin_c29476 218 nt
GENOLIN_C44123	0.37	2.48	unknown	0.16984437	0.3179393	0.0003597084	0.01409458	lcl|genolin_c44123 273 nt
GENOLIN_C26583	0.3	2.48	unknown	0.124345355	0.26485643	0.0007019447	0.014831247	lcl|genolin_c26583 380 nt
GENOLIN_C38225	0.29	2.48	unknown	0.13973022	0.283062	0.011942478	0.036764115	lcl|genolin_c38225 468 nt similar to |O80837|O80837|RecName: Full=Remorin
GENOLIN_C22967	0.22	2.48	unknown	0.4374688	0.5778805	0.008239431	0.030577257	lcl|genolin_c22967 269 nt
GENOLIN_C37757	0.07	2.48	unknown	0.9990611	0.99929	0.0052130288	0.024840932	lcl|genolin_c37757 260 nt
GENOLIN_C33235	-0.01	2.48	unknown	0.7542317	0.8318931	0.004470407	0.02341448	lcl|genolin_c33235 513 nt
GENOLIN_C18129	0.76	2.47	unknown	0.00860209	0.08678172	0.0033732045	0.021194097	lcl|genolin_c18129 633 nt
GENOLIN_C26006	0.1	2.47	transport	0.1967222	0.34721935	0.000056686644	0.013271227	lcl|genolin_c26006 375 nt similar to |Q37145|Q37145|RecName: Full=Calcium-transporting ATPase 1, chloroplastic
GENOLIN_C10757	0.73	2.46	unknown	0.011274994	0.09417925	0.0034846705	0.02141785	lcl|genolin_c10757 288 nt
GENOLIN_C56178	0.73	2.46	unknown	0.0014342825	0.061938565	0.0018235876	0.017897435	lcl|genolin_c56178 419 nt
GENOLIN_C53674	0.25	2.46	unknown	0.20918162	0.360156	0.00039069404	0.014165016	lcl|genolin_c53674 208 nt
GENOLIN_C51266	0.22	2.46	unknown	0.32496908	0.47559857	0.0014472619	0.016877718	lcl|genolin_c51266 309 nt
GENOLIN_C45693	0.21	2.46	unknown	0.62552917	0.7351935	0.012594446	0.037836123	lcl|genolin_c45693 288 nt
GENOLIN_C35347	0.9	2.45	unknown	0.076959364	0.2046553	0.0006902435	0.014730992	lcl|genolin_c35347 429 nt
GENOLIN_C24581	0.72	2.45	unknown	0.041398928	0.1528539	0.00026629382	0.013955413	lcl|genolin_c24581 405 nt
GENOLIN_C38401	0.7	2.45	unknown	0.12174849	0.2616462	0.0013247296	0.016546335	lcl|genolin_c38401 267 nt
GENOLIN_C1832	0.53	2.45	unknown	0.102681115	0.23811328	0.0002205393	0.013681365	lcl|genolin_c1832 433 nt
GENOLIN_C34508	0.53	2.45	unknown	0.250539	0.4022311	0.0007187251	0.014816232	lcl|genolin_c34508 291 nt
GENOLIN_C31354	0.41	2.45	unknown	0.023574414	0.12050958	0.0013801546	0.016731726	lcl|genolin_c31354 193 nt
GENOLIN_C28768	0.38	2.45	unknown	0.15533759	0.30116138	0.002062098	0.018323684	lcl|genolin_c28768 218 nt
GENOLIN_C47807	0.3	2.45	unknown	0.04604126	0.16022518	0.0008550691	0.01522232	lcl|genolin_c47807 246 nt
GENOLIN_C47910	0.75	2.44	unknown	0.018828286	0.11054568	0.00088864524	0.015237796	lcl|genolin_c47910 309 nt
GENOLIN_C54612	0.61	2.44	unknown	0.14446673	0.28857893	0.0013008346	0.016495531	lcl|genolin_c54612 386 nt
GENOLIN_C55477	0.55	2.44	unknown	0.03722422	0.14592198	0.0044385083	0.023357695	lcl|genolin_c55477 228 nt
GENOLIN_C37496	0.52	2.44	unknown	0.008213603	0.086062714	0.00009123359	0.013845217	lcl|genolin_c37496 401 nt
GENOLIN_C8732	0.42	2.44	unknown	0.0391695	0.14910492	0.0018413109	0.017927865	lcl|genolin_c8732 317 nt
GENOLIN_C59403	0.51	2.43	unknown	0.10274423	0.23820214	0.0010226712	0.015616266	lcl|genolin_c59403 729 nt highly similar to |B2ZAQ4|B2ZAQ4|SubName: Full=Putative nodulin-like protein
GENOLIN_C46599	0.46	2.43	unknown	0.21378636	0.3649179	0.0036552933	0.021788185	lcl|genolin_c46599 264 nt
GENOLIN_C56584	0.35	2.43	unknown	0.0056955847	0.07770105	0.002405624	0.019073455	lcl|genolin_c56584 352 nt
GENOLIN_C54583	-0.01	2.43	unknown	0.6611592	0.7631181	0.0007591005	0.014915956	lcl|genolin_c54583 320 nt highly similar to |O23096|O23096|SubName: Full=A_TM018A10.23 protein (AT4g00800 protein)
GENOLIN_C39616	-0.05	2.43	unknown	0.21741484	0.36824483	0.0023778337	0.019080415	lcl|genolin_c39616 248 nt
GENOLIN_C50873	0.66	2.42	unknown	0.057335615	0.17692544	0.00033366308	0.014042483	lcl|genolin_c50873 224 nt
GENOLIN_C48338	0.34	2.42	unknown	0.004502974	0.07397787	0.0036244998	0.021743732	lcl|genolin_c48338 278 nt
GENOLIN_C50922	0.34	2.42	unknown	0.23742361	0.38932285	0.00084382005	0.015196263	lcl|genolin_c50922 338 nt
GENOLIN_C40028	0.31	2.42	unknown	0.011815241	0.09576028	0.0026413726	0.01970519	lcl|genolin_c40028 242 nt
GENOLIN_C5707	0.17	2.42	unknown	0.19556919	0.34598538	0.008941593	0.031720083	lcl|genolin_c5707 401 nt
GENOLIN_C37253	0.11	2.42	unknown	0.6077813	0.7211293	0.0018194569	0.01790215	lcl|genolin_c37253 475 nt
GENOLIN_C55185	0.04	2.42	unknown	0.5512607	0.6749813	0.0010456009	0.015724177	lcl|genolin_c55185 307 nt
GENOLIN_C21488	0.01	2.42	unknown	0.75933665	0.8358917	0.0014228827	0.016846426	lcl|genolin_c21488 238 nt
GENOLIN_C52545	0.74	2.41	unknown	0.013208265	0.099151805	0.0021614637	0.01860688	lcl|genolin_c52545 270 nt
GENOLIN_C47132	0.65	2.41	unknown	0.017803308	0.10841144	0.00043038535	0.0142308185	lcl|genolin_c47132 289 nt
GENOLIN_C18223	0.39	2.41	unknown	0.04337118	0.15610309	0.0030364604	0.020526066	lcl|genolin_c18223 392 nt
GENOLIN_C27115	0.37	2.41	unknown	0.08285477	0.21254107	0.00023193005	0.013643168	lcl|genolin_c27115 397 nt
GENOLIN_C55802	0.78	2.4	unknown	0.012373214	0.09700801	0.0013552209	0.016624114	lcl|genolin_c55802 407 nt
GENOLIN_C49520	0.71	2.4	unknown	0.0017066237	0.061898626	0.0008704267	0.015222339	lcl|genolin_c49520 222 nt
GENOLIN_C17123	0.62	2.4	unknown	0.039721802	0.15008897	0.0020450924	0.01828417	lcl|genolin_c17123 362 nt
GENOLIN_C59177	0.45	2.4	unknown	0.174251	0.32277843	0.0031925244	0.020846043	lcl|genolin_c59177 263 nt
GENOLIN_C18444	0.37	2.4	unknown	0.09975788	0.23419571	0.0018330201	0.017929578	lcl|genolin_c18444 287 nt
GENOLIN_C395	0.34	2.39	unknown	0.0051285382	0.07570782	0.0014852656	0.017043604	lcl|genolin_c395 1207 nt highly similar to |B5LZY1|B5LZY1|SubName: Full=Caffeoyl-CoA 3-O-methyltransferase
GENOLIN_C41254	0.34	2.39	unknown	0.037472636	0.14647728	0.013498188	0.039215956	lcl|genolin_c41254 251 nt
GENOLIN_C57772	0.09	2.39	unknown	0.4604774	0.59817094	0.0032510285	0.020934647	lcl|genolin_c57772 73 nt
GENOLIN_C58567	0.07	2.39	response to stress	0.7912503	0.8586421	0.005259893	0.02491137	lcl|genolin_c58567 417 nt highly similar to |Q75LB9|Q75LB9|SubName: Full=Putative pirin-like protein (Os03g0845000 protein) (Piri
GENOLIN_C10487	-0.03	2.39	unknown	0.60013664	0.71495605	0.0000782394	0.0134010855	lcl|genolin_c10487 578 nt
GENOLIN_C47970	0.81	2.38	unknown	0.067800276	0.19131725	0.000118453005	0.013460018	lcl|genolin_c47970 220 nt
GENOLIN_C55147	0.6	2.38	unknown	0.005441812	0.0767238	0.0027051256	0.01981278	lcl|genolin_c55147 429 nt
GENOLIN_C44336	0.45	2.38	unknown	0.17023158	0.3183291	0.008876032	0.03161026	lcl|genolin_c44336 265 nt
GENOLIN_C46912	0.32	2.38	unknown	0.2739593	0.42586428	0.0024372323	0.019144868	lcl|genolin_c46912 269 nt
GENOLIN_C11902	0.29	2.38	unknown	0.17918468	0.3281829	0.007574732	0.029330054	lcl|genolin_c11902 297 nt
GENOLIN_C34042	0.24	2.38	unknown	0.31388214	0.4650705	0.0113623105	0.035772312	lcl|genolin_c34042 484 nt
GENOLIN_C18773	-0.21	2.38	unknown	0.19822884	0.3488017	0.0028662344	0.020092538	lcl|genolin_c18773 421 nt
GENOLIN_C20825	0.97	2.37	transport	0.00015072674	0.05442142	0.00009588418	0.01374507	lcl|genolin_c20825 972 nt highly similar to |A7X2N3|A7X2N3|SubName: Full=Putative sulfate transporter
GENOLIN_C28357	0.67	2.37	unknown	0.012286058	0.09675119	0.00042950318	0.014242081	lcl|genolin_c28357 826 nt
GENOLIN_C1671	0.6	2.37	unknown	0.07594708	0.20332581	0.000111960835	0.013443668	lcl|genolin_c1671 797 nt highly similar to |A9YF60|A9YF60|SubName: Full=Stay green protein (Chlorophyll retainer)
GENOLIN_C26524	0.5	2.37	unknown	0.04048773	0.15141043	0.005149102	0.024731083	lcl|genolin_c26524 464 nt
GENOLIN_C11305	0.39	2.37	unknown	0.0055740746	0.077228114	0.002964726	0.020342212	lcl|genolin_c11305 253 nt
GENOLIN_C25269	0.38	2.37	unknown	0.016390553	0.10560724	0.0010805848	0.01578657	lcl|genolin_c25269 276 nt
GENOLIN_C44581	-0.07	2.37	unknown	0.4797351	0.61441153	0.0019350201	0.018077131	lcl|genolin_c44581 228 nt
GENOLIN_C46829	0.9	2.36	unknown	0.024165047	0.121817105	0.0028418142	0.02007236	lcl|genolin_c46829 354 nt
GENOLIN_C31606	0.77	2.36	unknown	0.006986755	0.08193185	0.0010900124	0.01583986	lcl|genolin_c31606 372 nt
GENOLIN_C13144	0.62	2.36	unknown	0.020699432	0.11447742	0.00012723586	0.0137855625	lcl|genolin_c13144 251 nt
GENOLIN_C52373	0.55	2.36	unknown	0.25349674	0.4052589	0.0002960516	0.013848141	lcl|genolin_c52373 531 nt
GENOLIN_C11225	0.36	2.36	unknown	0.021709703	0.11658708	0.0000033960832	0.009888758	lcl|genolin_c11225 237 nt
GENOLIN_C18865	0.3	2.36	unknown	0.0018126902	0.0619553	0.013166336	0.03873249	lcl|genolin_c18865 281 nt
GENOLIN_C19854	0.27	2.36	unknown	0.02307271	0.11945818	0.0006123046	0.014480538	lcl|genolin_c19854 255 nt similar to |Q7XQN0|Q7XQN0|SubName: Full=OSJNBa0089K21.6 protein (Os04g0470700 protein)
GENOLIN_C5403	0.09	2.36	unknown	0.08350911	0.21344428	0.000004792023	0.009706763	lcl|genolin_c5403 1507 nt
GENOLIN_C28764	0.82	2.35	unknown	0.11432986	0.2525058	0.0010668727	0.015774209	lcl|genolin_c28764 262 nt
GENOLIN_C22430	0.73	2.35	unknown	0.040265	0.15098904	0.01688768	0.044413216	lcl|genolin_c22430 320 nt
GENOLIN_C52186	0.72	2.35	unknown	0.0032192222	0.068161495	0.0012763033	0.016462265	lcl|genolin_c52186 197 nt
GENOLIN_C25212	0.66	2.35	unknown	0.029757604	0.13283044	0.0042521185	0.023032432	lcl|genolin_c25212 394 nt highly similar to |Q5Z6I4|Q5Z6I4|SubName: Full=Putative Osnop (Os06g0297800 protein)
GENOLIN_C25967	0.63	2.35	unknown	0.09452189	0.22742938	0.00055415294	0.014431208	lcl|genolin_c25967 258 nt
GENOLIN_C46262	0.4	2.35	unknown	0.24224581	0.394108	0.0010811493	0.015784916	lcl|genolin_c46262 292 nt
GENOLIN_C43704	0.37	2.35	unknown	0.014828992	0.10283076	0.0006435137	0.014567862	lcl|genolin_c43704 214 nt
GENOLIN_C42735	0.32	2.35	unknown	0.067489095	0.19092157	0.009077666	0.031925675	lcl|genolin_c42735 210 nt
GENOLIN_C40475	0.97	2.34	unknown	0.03117772	0.13571295	0.004700149	0.02385351	lcl|genolin_c40475 438 nt
GENOLIN_C48879	0.54	2.34	unknown	0.03349388	0.13992254	0.006271373	0.02693372	lcl|genolin_c48879 299 nt
GENOLIN_C53232	0.4	2.34	unknown	0.0042295554	0.072902896	0.012724345	0.03805948	lcl|genolin_c53232 220 nt similar to |Q9LNG1|Q9LNG1|SubName: Full=F21D18.20
GENOLIN_C28913	0.39	2.34	unknown	0.14636338	0.29090333	0.0002868712	0.0137642035	lcl|genolin_c28913 299 nt
GENOLIN_C31618	0.28	2.34	unknown	0.36084422	0.50873727	0.00006844926	0.012858801	lcl|genolin_c31618 259 nt
GENOLIN_C11242	0.11	2.34	response to stress	0.65834904	0.76172364	0.0070633227	0.02836593	lcl|genolin_c11242 743 nt highly similar to |Q2Q493|Q2Q493|SubName: Full=Mini zinc finger 3
GENOLIN_C32463	0.06	2.34	unknown	0.38829398	0.5340933	0.0012883468	0.016467158	lcl|genolin_c32463 267 nt
GENOLIN_C17403	-0.15	2.34	unknown	0.65096694	0.7553664	0.0037087775	0.021896875	lcl|genolin_c17403 267 nt
GENOLIN_C9605	0.68	2.33	unknown	0.14760564	0.2924404	0.0009178613	0.015283145	lcl|genolin_c9605 299 nt similar to |Q2QXQ7|Q2QXQ7|SubName: Full=Expressed protein (Os12g0147200 protein)
GENOLIN_C14458	0.59	2.33	unknown	0.004641787	0.07467446	0.0030680872	0.020578623	lcl|genolin_c14458 500 nt
GENOLIN_C43167	0.57	2.33	unknown	0.122662775	0.26285818	0.00027940847	0.013731394	lcl|genolin_c43167 230 nt
GENOLIN_C21378	0.56	2.33	unknown	0.017251248	0.10729467	0.00008724215	0.013685267	lcl|genolin_c21378 264 nt
GENOLIN_C15751	0.32	2.33	unknown	0.2137954	0.36492035	0.003080332	0.020619193	lcl|genolin_c15751 351 nt
GENOLIN_C47015	0.02	2.33	unknown	0.706997	0.79724556	0.0029345104	0.020251207	lcl|genolin_c47015 212 nt highly similar to |AJ310150|AJ310150|Linum usitatissimum Ngc-D, Ngc-A and Ngc-B genes, cultivar Bombay
GENOLIN_C43681	0.96	2.32	unknown	0.0018535526	0.061941165	0.0015555046	0.017144406	lcl|genolin_c43681 202 nt
GENOLIN_C47571	0.68	2.32	unknown	0.17307638	0.32138357	0.00036087722	0.014092967	lcl|genolin_c47571 298 nt
GENOLIN_C48570	0.51	2.32	unknown	0.2288149	0.38031012	0.0007168966	0.01485082	lcl|genolin_c48570 252 nt
GENOLIN_C34965	0.49	2.32	unknown	0.08491185	0.21541297	0.009603114	0.032834247	lcl|genolin_c34965 110 nt
GENOLIN_C33794	-0.01	2.32	unknown	0.9294437	0.95444727	0.0017022038	0.017615275	lcl|genolin_c33794 491 nt
GENOLIN_C33965	-0.12	2.32	unknown	0.41034827	0.5535828	0.0051235133	0.024676869	lcl|genolin_c33965 303 nt
GENOLIN_C37421	-0.18	2.32	unknown	0.05847259	0.1784501	0.006648518	0.027569897	lcl|genolin_c37421 359 nt
GENOLIN_C43901	0.86	2.31	unknown	0.0031750181	0.06782364	0.000098377524	0.013722486	lcl|genolin_c43901 201 nt
GENOLIN_C55057	0.74	2.31	unknown	0.004864964	0.07526432	0.002207743	0.01870459	lcl|genolin_c55057 257 nt
GENOLIN_C15001	0.72	2.31	signal transducton	0.079434566	0.20781952	0.00027986633	0.01372494	lcl|genolin_c15001 372 nt highly similar to |Q0JI81|Q0JI81|SubName: Full=Os01g0818700 protein
GENOLIN_C50995	0.72	2.31	unknown	0.0111767445	0.09397977	0.0017338324	0.017687216	lcl|genolin_c50995 236 nt
GENOLIN_C18736	0.7	2.31	unknown	0.07881438	0.20697503	0.002837599	0.020069972	lcl|genolin_c18736 1137 nt highly similar to |Q8S8T6|Q8S8T6|SubName: Full=Putative ABC transporter
GENOLIN_C40278	0.67	2.31	unknown	0.08308166	0.21274808	0.0026913197	0.01980194	lcl|genolin_c40278 231 nt
GENOLIN_C30097	0.59	2.31	unknown	0.07743107	0.2052618	0.0026524044	0.01974323	lcl|genolin_c30097 412 nt
GENOLIN_C22251	0.36	2.31	unknown	0.32773885	0.4785583	0.012984731	0.038438533	lcl|genolin_c22251 500 nt
GENOLIN_C42849	0.07	2.31	unknown	0.21412298	0.3652458	0.00038501679	0.014101845	lcl|genolin_c42849 292 nt
GENOLIN_C21308	0.04	2.31	unknown	0.9050771	0.93799007	0.0003196434	0.013956764	lcl|genolin_c21308 222 nt
GENOLIN_C38705	0.69	2.3	unknown	0.049853828	0.16615982	0.0014701391	0.016966142	lcl|genolin_c38705 256 nt
GENOLIN_C51439	0.53	2.3	unknown	0.014502904	0.10208795	0.0032819102	0.020991338	lcl|genolin_c51439 331 nt similar to |Q8VY00|Q8VY00|SubName: Full=Putative RNA helicase
GENOLIN_C36009	0.49	2.3	unknown	0.035266057	0.14287618	0.0009902791	0.015507938	lcl|genolin_c36009 430 nt
GENOLIN_C34302	0.43	2.3	unknown	0.111581996	0.24926865	0.00025694323	0.013887155	lcl|genolin_c34302 305 nt
GENOLIN_C55584	0.42	2.3	unknown	0.009667587	0.08964031	0.0015605162	0.017167153	lcl|genolin_c55584 400 nt
GENOLIN_C38082	0.21	2.3	unknown	0.40331864	0.5474368	0.0021964514	0.018700745	lcl|genolin_c38082 255 nt highly similar to |Q7XA78|Q7XA78|SubName: Full=At1g03051
GENOLIN_C54433	0.17	2.3	unknown	0.17678505	0.32557604	0.002419161	0.019122208	lcl|genolin_c54433 230 nt
GENOLIN_C27427	-0.07	2.3	unknown	0.6028347	0.7171384	0.0009190589	0.015270341	lcl|genolin_c27427 249 nt
GENOLIN_C38614	0.75	2.29	unknown	0.112073585	0.24976264	0.0037591914	0.02198832	lcl|genolin_c38614 248 nt
GENOLIN_C49618	0.73	2.29	unknown	0.19239533	0.342541	0.0024271018	0.019123329	lcl|genolin_c49618 375 nt
GENOLIN_C35427	0.48	2.29	unknown	0.017688982	0.10815414	0.0018185136	0.01790421	lcl|genolin_c35427 485 nt
GENOLIN_C14163	0.42	2.29	unknown	0.7120168	0.80117536	0.0013279518	0.016559942	lcl|genolin_c14163 445 nt
GENOLIN_C21185	0.4	2.29	unknown	0.12347198	0.26376832	0.0010032129	0.015569182	lcl|genolin_c21185 360 nt
GENOLIN_C8945	0.37	2.29	unknown	0.21936025	0.3705596	0.0026759882	0.019786006	lcl|genolin_c8945 243 nt
GENOLIN_C55913	0.29	2.29	unknown	0.15879887	0.3050394	0.00090602704	0.015299345	lcl|genolin_c55913 408 nt
GENOLIN_C46418	0.26	2.29	unknown	0.073576264	0.19957104	0.0020973913	0.018426431	lcl|genolin_c46418 221 nt
GENOLIN_C52046	0.25	2.29	unknown	0.070671946	0.19527806	0.003270591	0.020970762	lcl|genolin_c52046 257 nt
GENOLIN_C34893	0.06	2.29	unknown	0.8131796	0.8743188	0.0010372727	0.015695192	lcl|genolin_c34893 323 nt
GENOLIN_C54527	0.98	2.28	unknown	0.043836407	0.1568722	0.006139784	0.02666105	lcl|genolin_c54527 247 nt
GENOLIN_C9197	0.97	2.28	unknown	0.0841814	0.21438667	0.00046166772	0.014244131	lcl|genolin_c9197 351 nt
GENOLIN_C2473	0.93	2.28	cellular component organisation	0.03014863	0.13350861	0.0046639848	0.023786576	lcl|genolin_c2473 2036 nt highly similar to |Q6Z746|Q6Z746|SubName: Full=Putative myosin II heavy chain (Os02g0736100 protein)
GENOLIN_C47585	0.91	2.28	unknown	0.0429562	0.15543665	0.0063089808	0.027008096	lcl|genolin_c47585 289 nt
GENOLIN_C26106	0.48	2.28	unknown	0.013841169	0.100554734	0.00211016	0.018482843	lcl|genolin_c26106 404 nt
GENOLIN_C47458	0.37	2.28	unknown	0.0006553755	0.057014104	0.012330472	0.037368394	lcl|genolin_c47458 273 nt
GENOLIN_C31880	0.24	2.28	unknown	0.27097845	0.4229145	0.000447276	0.014204594	lcl|genolin_c31880 246 nt
GENOLIN_C44318	0.24	2.28	unknown	0.1696073	0.31775564	0.008615991	0.031192046	lcl|genolin_c44318 247 nt
GENOLIN_C8904	0.09	2.28	unknown	0.8219975	0.8806252	0.00055105996	0.014472003	lcl|genolin_c8904 273 nt
GENOLIN_C35246	-0.06	2.28	unknown	0.078264385	0.2062752	0.0004422107	0.014228007	lcl|genolin_c35246 261 nt
GENOLIN_C40504	0.86	2.27	unknown	0.027693074	0.12848784	0.00048942666	0.014340817	lcl|genolin_c40504 260 nt
GENOLIN_C18864	0.5	2.27	response to stress	0.0004556727	0.05654227	0.00008933932	0.013782217	lcl|genolin_c18864 402 nt highly similar to |Q1I1D7|Q1I1D7|SubName: Full=Cytochrome P450
GENOLIN_C54939	0.46	2.27	unknown	0.33268902	0.48322976	0.007131828	0.02849856	lcl|genolin_c54939 347 nt
GENOLIN_C34308	0.42	2.27	unknown	0.11410678	0.25223354	0.0005228317	0.0144216735	lcl|genolin_c34308 405 nt
GENOLIN_C28036	0.33	2.27	unknown	0.27909264	0.43123358	0.0001334349	0.013753537	lcl|genolin_c28036 246 nt
GENOLIN_C30865	0.27	2.27	unknown	0.19824845	0.34879783	0.006386857	0.0271593	lcl|genolin_c30865 197 nt
GENOLIN_C13894	0.24	2.27	unknown	0.40344104	0.54755646	0.008489666	0.03100698	lcl|genolin_c13894 253 nt
GENOLIN_C23978	-0.04	2.27	unknown	0.4152305	0.55802155	0.0023103326	0.01892669	lcl|genolin_c23978 382 nt
GENOLIN_C56465	0.21	2.26	unknown	0.22814204	0.37979645	0.0003777157	0.014077918	lcl|genolin_c56465 351 nt
GENOLIN_C13793	0.14	2.26	response to stress	0.043561008	0.15648139	0.0013933034	0.016781958	lcl|genolin_c13793 574 nt highly similar to |Q56Y45|Q56Y45|SubName: Full=Putative RAD50 DNA repair protein
GENOLIN_C46194	0.13	2.26	unknown	0.59154373	0.70830375	0.0038061286	0.022093661	lcl|genolin_c46194 225 nt
GENOLIN_C5839	0.89	2.25	unknown	0.0018563569	0.061905634	0.001014671	0.015653148	lcl|genolin_c5839 802 nt
GENOLIN_C41619	0.68	2.25	unknown	0.09779192	0.23148152	0.0021624598	0.018605141	lcl|genolin_c41619 404 nt
GENOLIN_C12363	0.66	2.25	unknown	0.029917369	0.1330982	0.006222296	0.026816888	lcl|genolin_c12363 240 nt
GENOLIN_C33217	0.55	2.25	unknown	0.118504755	0.25767338	0.00081522274	0.015071591	lcl|genolin_c33217 270 nt similar to |Q9FXJ8|Q9FXJ8|SubName: Full=F5A9.21
GENOLIN_C47829	0.41	2.25	unknown	0.17850351	0.3274724	0.0023703158	0.019066064	lcl|genolin_c47829 220 nt
GENOLIN_C46954	0.39	2.25	unknown	0.06889279	0.19279142	0.00061040407	0.014479692	lcl|genolin_c46954 277 nt
GENOLIN_C31544	0.27	2.25	secondary metabolism	0.009665068	0.08963427	0.0015396917	0.017136335	lcl|genolin_c31544 200 nt highly similar to |Q2VSX1|Q2VSX1|SubName: Full=Putative phenylalanine ammonia lyase
GENOLIN_C48765	0.17	2.25	unknown	0.3256274	0.47627172	0.00026704723	0.01394783	lcl|genolin_c48765 292 nt
GENOLIN_C8610	0.88	2.24	metabolism	0.07338686	0.1993388	0.0029120815	0.020207174	lcl|genolin_c8610 915 nt highly similar to |Q9SKN5|Q9SKN5|RecName: Full=Auxin response factor 10
GENOLIN_C13333	0.86	2.24	unknown	0.08706973	0.21824697	0.0014410359	0.016876929	lcl|genolin_c13333 669 nt
GENOLIN_C29288	0.81	2.24	unknown	0.0012768925	0.06023345	0.0022573108	0.018782971	lcl|genolin_c29288 386 nt
GENOLIN_C50559	0.78	2.24	unknown	0.015931843	0.1046741	0.0013272502	0.016564494	lcl|genolin_c50559 282 nt
GENOLIN_C14383	0.31	2.24	unknown	0.0011852203	0.05972242	0.0019111051	0.01803453	lcl|genolin_c14383 243 nt
GENOLIN_C56759	0.25	2.24	unknown	0.2203925	0.3716758	0.0038876035	0.02228341	lcl|genolin_c56759 273 nt
GENOLIN_C25896	0.2	2.24	protein metabolism and modifications	0.74273044	0.8239197	0.0033754425	0.021188157	lcl|genolin_c25896 673 nt similar to |AM431704|AM431704|Vitis vinifera contig VV78X252319.37, whole genome shotgun sequence. |Vit
GENOLIN_C21440	0.84	2.23	unknown	0.003693287	0.069824934	0.00045217088	0.0142243	lcl|genolin_c21440 485 nt
GENOLIN_C26300	0.75	2.23	unknown	0.055511076	0.17423998	0.00015873573	0.013619408	lcl|genolin_c26300 480 nt
GENOLIN_C49116	0.65	2.23	unknown	0.032218322	0.13753721	0.0036006947	0.021690298	lcl|genolin_c49116 246 nt
GENOLIN_C45301	0.64	2.23	unknown	0.028907815	0.13110901	0.00036796852	0.014098097	lcl|genolin_c45301 264 nt
GENOLIN_C37841	0.5	2.23	unknown	0.004191766	0.07266888	0.00074189453	0.01487909	lcl|genolin_c37841 415 nt
GENOLIN_C14090	0.32	2.23	unknown	0.40540886	0.54918724	0.0029536807	0.020314295	lcl|genolin_c14090 268 nt
GENOLIN_C45311	0.31	2.23	unknown	0.0010017294	0.059095886	0.01594686	0.0429425	lcl|genolin_c45311 331 nt
GENOLIN_C23385	0.27	2.23	unknown	0.007064414	0.0822002	0.0032464797	0.020922706	lcl|genolin_c23385 253 nt
GENOLIN_C44557	0.15	2.23	unknown	0.26563552	0.41750675	0.0013591181	0.016628139	lcl|genolin_c44557 232 nt
GENOLIN_C26357	0.13	2.23	unknown	0.41716054	0.5595817	0.0014269672	0.01685623	lcl|genolin_c26357 259 nt
GENOLIN_C7846	0.01	2.23	unknown	0.8660157	0.9111351	0.00022086789	0.013665358	lcl|genolin_c7846 270 nt
GENOLIN_C38263	-0.09	2.23	unknown	0.17666729	0.32548398	0.00024661026	0.013776169	lcl|genolin_c38263 446 nt
GENOLIN_C37758	0.9	2.22	unknown	0.021119647	0.11537959	0.0010705378	0.015763365	lcl|genolin_c37758 260 nt
GENOLIN_C52337	0.71	2.22	unknown	0.0019357436	0.06268128	0.0006481444	0.01458059	lcl|genolin_c52337 201 nt similar to |Q6WWW4|Q6WWW4|RecName: Full=E3 ubiquitin-protein ligase UPL3
GENOLIN_C27680	0.64	2.22	unknown	0.1181272	0.25729516	0.00435793	0.023195658	lcl|genolin_c27680 459 nt
GENOLIN_C18931	0.47	2.22	unknown	0.11736218	0.2563031	0.0019503983	0.018115452	lcl|genolin_c18931 744 nt
GENOLIN_C29406	0.42	2.22	unknown	0.06870415	0.19263397	0.0005115991	0.014436639	lcl|genolin_c29406 398 nt
GENOLIN_C22687	0.35	2.22	unknown	0.036796797	0.14512311	0.00005869369	0.01314654	lcl|genolin_c22687 270 nt
GENOLIN_C25906	0.31	2.22	unknown	0.005854319	0.077983424	0.0026963227	0.019804347	lcl|genolin_c25906 301 nt
GENOLIN_C44498	0.29	2.22	unknown	0.17502	0.32361615	0.0018933326	0.018023798	lcl|genolin_c44498 233 nt
GENOLIN_C53151	0.29	2.22	unknown	0.14094245	0.28439	0.0001484577	0.013723205	lcl|genolin_c53151 213 nt similar to |AM428484|AM428484|Vitis vinifera contig VV78X050883.21, whole genome shotgun sequence. |Vit
GENOLIN_C34838	0.26	2.22	unknown	0.294122	0.4456937	0.0035573945	0.021597011	lcl|genolin_c34838 237 nt
GENOLIN_C23468	0.08	2.22	unknown	0.017064905	0.10707877	0.00025816867	0.01384099	lcl|genolin_c23468 393 nt similar to |CU225899|CU225899|Populus EST from leave. |Populus tremula x Populus alba |linear|956
GENOLIN_C31576	-0.07	2.22	unknown	0.3415359	0.49126542	0.002884235	0.020136915	lcl|genolin_c31576 235 nt
GENOLIN_C57199	0.93	2.21	unknown	0.012564776	0.09753849	0.0027008855	0.019822236	lcl|genolin_c57199 365 nt
GENOLIN_C16358	0.9	2.21	unknown	0.032058883	0.13728373	0.002020821	0.018252818	lcl|genolin_c16358 911 nt
GENOLIN_C9622	0.67	2.21	unknown	0.010690878	0.09302168	0.0017206611	0.017665025	lcl|genolin_c9622 280 nt
GENOLIN_C29507	0.62	2.21	unknown	0.02567615	0.124708645	0.001699407	0.017633334	lcl|genolin_c29507 253 nt
GENOLIN_C42181	0.54	2.21	unknown	0.03277978	0.13865215	0.000023572222	0.01276984	lcl|genolin_c42181 457 nt
GENOLIN_C10418	0.31	2.21	unknown	0.16365023	0.31075358	0.004572779	0.023589991	lcl|genolin_c10418 211 nt
GENOLIN_C12754	0.29	2.21	unknown	0.04359583	0.15651281	0.0010831832	0.015789868	lcl|genolin_c12754 471 nt
GENOLIN_C10867	0.23	2.21	unknown	0.0895604	0.22111978	0.00675013	0.02776391	lcl|genolin_c10867 305 nt
GENOLIN_C33263	-0.06	2.21	unknown	0.07849858	0.20659763	0.00014829611	0.013735521	lcl|genolin_c33263 321 nt
GENOLIN_C54676	-0.21	2.21	unknown	0.06773854	0.19127792	0.006672095	0.027618501	lcl|genolin_c54676 197 nt
GENOLIN_C43690	-0.44	2.21	unknown	0.117370315	0.25628594	0.005870175	0.026140852	lcl|genolin_c43690 202 nt
GENOLIN_C36961	0.88	2.2	unknown	0.07394066	0.20005095	0.0008716346	0.015232027	lcl|genolin_c36961 217 nt
GENOLIN_C55943	0.85	2.2	unknown	0.025529321	0.12441075	0.0015178288	0.017097225	lcl|genolin_c55943 235 nt
GENOLIN_C22284	0.64	2.2	unknown	0.0023161818	0.06399618	0.0153709855	0.042134553	lcl|genolin_c22284 680 nt similar to |O80638|O80638|SubName: Full=Nodulin-like protein (At2g39510)
GENOLIN_C25986	0.54	2.2	unknown	0.12955305	0.2711737	0.00094020925	0.015358839	lcl|genolin_c25986 493 nt
GENOLIN_C40535	0.5	2.2	unknown	0.065822326	0.18862887	0.0059977057	0.026366023	lcl|genolin_c40535 245 nt
GENOLIN_C19486	0.31	2.2	unknown	0.070942566	0.19556446	0.005741467	0.025879374	lcl|genolin_c19486 517 nt
GENOLIN_C54411	0.31	2.2	unknown	0.28179038	0.43376893	0.0018723113	0.017977972	lcl|genolin_c54411 203 nt
GENOLIN_C26410	0.26	2.2	unknown	0.02696691	0.12739578	0.00042195065	0.0141936885	lcl|genolin_c26410 196 nt
GENOLIN_C21687	0.06	2.2	unknown	0.8374782	0.8914228	0.00037428108	0.014096509	lcl|genolin_c21687 346 nt
GENOLIN_C42941	0.91	2.19	unknown	0.060699005	0.18164311	0.0047869	0.02401129	lcl|genolin_c42941 232 nt
GENOLIN_C55746	0.84	2.19	unknown	0.022784144	0.11883538	0.0001717332	0.013424292	lcl|genolin_c55746 299 nt
GENOLIN_C15121	0.82	2.19	unknown	0.17444387	0.32301107	0.00027877322	0.013714641	lcl|genolin_c15121 474 nt
GENOLIN_C10219	0.8	2.19	unknown	0.056763805	0.17610018	0.0022782625	0.018819498	lcl|genolin_c10219 315 nt
GENOLIN_C54037	0.54	2.19	unknown	0.12355617	0.26385427	0.0036759814	0.021830505	lcl|genolin_c54037 311 nt
GENOLIN_C27539	0.5	2.19	unknown	0.26390392	0.41584677	0.003853402	0.022232339	lcl|genolin_c27539 396 nt
GENOLIN_C26930	0.31	2.19	unknown	0.024308149	0.12219215	0.004850666	0.024154305	lcl|genolin_c26930 393 nt
GENOLIN_C40863	0.25	2.19	unknown	0.2653189	0.4172549	0.0013907634	0.016781734	lcl|genolin_c40863 247 nt
GENOLIN_C32427	0.97	2.18	unknown	0.0022004347	0.06384718	0.00045898213	0.014246182	lcl|genolin_c32427 287 nt highly similar to |Q52PJ2|Q52PJ2|SubName: Full=Ripening-related pectate lyase
GENOLIN_C46796	0.89	2.18	unknown	0.0011187177	0.059165135	0.007692393	0.029566942	lcl|genolin_c46796 262 nt
GENOLIN_C42778	0.8	2.18	unknown	0.08243776	0.21204905	0.0021842993	0.018675778	lcl|genolin_c42778 229 nt
GENOLIN_C58351	0.61	2.18	unknown	0.10221744	0.23737046	0.0034016457	0.021215431	lcl|genolin_c58351 311 nt
GENOLIN_C53265	0.57	2.18	unknown	0.023053166	0.11940849	0.004264384	0.023058657	lcl|genolin_c53265 331 nt
GENOLIN_C36311	0.41	2.18	unknown	0.019805504	0.112607166	0.0052610035	0.024906503	lcl|genolin_c36311 331 nt
GENOLIN_C17708	0.39	2.18	unknown	0.07643886	0.20400548	0.000008061756	0.011381489	lcl|genolin_c17708 343 nt highly similar to |Q9C6W5|Q9C6W5|RecName: Full=White-brown complex homolog protein 14
GENOLIN_C22216	0.3	2.18	unknown	0.34720823	0.49637648	0.00078315556	0.014935093	lcl|genolin_c22216 302 nt
GENOLIN_C16067	0.1	2.18	unknown	0.49039745	0.6236924	0.002635725	0.019688278	lcl|genolin_c16067 608 nt
GENOLIN_C48219	0.1	2.18	unknown	0.20530921	0.35604182	0.0012922531	0.016476404	lcl|genolin_c48219 257 nt
GENOLIN_C47082	0.06	2.18	unknown	0.3817228	0.5279735	0.005864007	0.026128368	lcl|genolin_c47082 235 nt
GENOLIN_C17654	0.02	2.18	unknown	0.68072194	0.7782527	0.0007025158	0.014823147	lcl|genolin_c17654 278 nt
GENOLIN_C53950	0.77	2.17	unknown	0.01364215	0.10009315	0.00072581874	0.014805241	lcl|genolin_c53950 406 nt
GENOLIN_C31615	0.51	2.17	unknown	0.032792475	0.13868141	0.00026899466	0.013909203	lcl|genolin_c31615 428 nt
GENOLIN_C38172	0.46	2.17	unknown	0.21452251	0.3656156	0.0051123854	0.024658963	lcl|genolin_c38172 403 nt
GENOLIN_C18110	0.4	2.17	unknown	0.18916199	0.33923694	0.005988938	0.026354833	lcl|genolin_c18110 215 nt
GENOLIN_C31182	0.35	2.17	unknown	0.09342135	0.22612968	0.0003185902	0.013976269	lcl|genolin_c31182 321 nt
GENOLIN_C41865	0.96	2.16	unknown	0.0031869954	0.06789827	0.0024236033	0.019121636	lcl|genolin_c41865 368 nt
GENOLIN_C36530	0.87	2.16	unknown	0.0020569982	0.06327938	0.012318369	0.037346292	lcl|genolin_c36530 316 nt highly similar to |A9YFM2|A9YFM2|SubName: Full=Neutral ceramidase
GENOLIN_C55617	0.69	2.16	unknown	0.0012685136	0.060074255	0.00061968924	0.01446428	lcl|genolin_c55617 331 nt
GENOLIN_C11558	0.5	2.16	unknown	0.000075208256	0.051593937	0.0016425769	0.017443815	lcl|genolin_c11558 244 nt
GENOLIN_C28555	0.5	2.16	unknown	0.013727318	0.10035006	0.0045604175	0.023560133	lcl|genolin_c28555 377 nt
GENOLIN_C44871	0.46	2.16	unknown	0.05177909	0.16898762	0.0012795328	0.016467446	lcl|genolin_c44871 216 nt
GENOLIN_C44492	0.42	2.16	unknown	0.39379275	0.5389245	0.004452191	0.023379521	lcl|genolin_c44492 195 nt
GENOLIN_C24850	0.41	2.16	unknown	0.19416	0.34436777	0.002417387	0.019117916	lcl|genolin_c24850 242 nt
GENOLIN_C58052	0.37	2.16	unknown	0.02059654	0.1143033	0.002797353	0.019982504	lcl|genolin_c58052 410 nt
GENOLIN_C14518	0.25	2.16	unknown	0.25600594	0.40798	0.0053029126	0.025000747	lcl|genolin_c14518 243 nt
GENOLIN_C54326	0.2	2.16	unknown	0.08570149	0.21635322	0.0030207208	0.020470163	lcl|genolin_c54326 298 nt
GENOLIN_C25188	0.15	2.16	unknown	0.015565033	0.10404349	0.01335898	0.039015893	lcl|genolin_c25188 238 nt
GENOLIN_C47908	-0.03	2.16	unknown	0.021426106	0.116011165	0.0027743434	0.019952744	lcl|genolin_c47908 227 nt
GENOLIN_C35256	-0.04	2.16	unknown	0.8354346	0.8899578	0.009864771	0.033248197	lcl|genolin_c35256 234 nt
GENOLIN_C57685	-0.11	2.16	unknown	0.3642425	0.5118753	0.015841655	0.04277293	lcl|genolin_c57685 366 nt
GENOLIN_C31082	0.94	2.15	unknown	0.08987137	0.22147763	0.0021514737	0.018572357	lcl|genolin_c31082 223 nt
GENOLIN_C43831	0.81	2.15	unknown	0.05994533	0.18052395	0.00022851687	0.013649195	lcl|genolin_c43831 229 nt
GENOLIN_C37422	0.76	2.15	unknown	0.102814816	0.23827375	0.0042791013	0.023079306	lcl|genolin_c37422 266 nt
GENOLIN_C16716	0.6	2.15	unknown	0.12282333	0.26308486	0.00055766554	0.0144019285	lcl|genolin_c16716 341 nt
GENOLIN_C10692	0.55	2.15	unknown	0.20033783	0.35084143	0.0013395491	0.016571496	lcl|genolin_c10692 214 nt
GENOLIN_C23425	0.5	2.15	unknown	0.06672958	0.19000423	0.0017806521	0.017806139	lcl|genolin_c23425 245 nt
GENOLIN_C49381	0.43	2.15	unknown	0.0010354788	0.05891555	0.0014464414	0.016897757	lcl|genolin_c49381 309 nt
GENOLIN_C35965	0.29	2.15	unknown	0.07629014	0.20374444	0.0047364887	0.023915496	lcl|genolin_c35965 266 nt
GENOLIN_C57557	0.28	2.15	unknown	0.37371945	0.5205773	0.00011245841	0.013468701	lcl|genolin_c57557 274 nt
GENOLIN_C12696	0.26	2.15	unknown	0.14802559	0.292934	0.0026698748	0.019765897	lcl|genolin_c12696 524 nt
GENOLIN_C33868	0.23	2.15	unknown	0.024619874	0.12269312	0.003612988	0.021716615	lcl|genolin_c33868 338 nt
GENOLIN_C19274	0.21	2.15	unknown	0.026842697	0.12712161	0.0051651294	0.02477741	lcl|genolin_c19274 234 nt
GENOLIN_C45408	0.12	2.15	unknown	0.10146411	0.23626088	0.0027025351	0.019818733	lcl|genolin_c45408 235 nt
GENOLIN_C30429	0.83	2.14	unknown	0.00393215	0.07112082	0.001131859	0.015979448	lcl|genolin_c30429 270 nt
GENOLIN_C13020	0.72	2.14	unknown	0.08910114	0.22060974	0.0018996556	0.018014055	lcl|genolin_c13020 403 nt
GENOLIN_C15649	0.7	2.14	unknown	0.0012648784	0.060139332	0.00176574	0.017775295	lcl|genolin_c15649 238 nt
GENOLIN_C25199	0.67	2.14	unknown	0.05295871	0.17066842	0.0030199175	0.020470673	lcl|genolin_c25199 260 nt similar to |Q93Z27|Q93Z27|RecName: Full=Probable calcium-binding protein CML45
GENOLIN_C9104	0.67	2.14	transcription	0.0011512769	0.05951073	0.001360561	0.016628325	lcl|genolin_c9104 828 nt highly similar to |Q0GPI4|Q0GPI4|SubName: Full=BZIP transcription factor bZIP35
GENOLIN_C17645	0.66	2.14	unknown	0.007806591	0.0849876	0.0037661472	0.022006903	lcl|genolin_c17645 184 nt
GENOLIN_C46097	0.41	2.14	unknown	0.47941002	0.6141754	0.00065688667	0.014552399	lcl|genolin_c46097 242 nt
GENOLIN_C44646	0.4	2.14	unknown	0.019086806	0.11108563	0.007649904	0.02949854	lcl|genolin_c44646 219 nt
GENOLIN_C21697	0.34	2.14	unknown	0.014980563	0.10316674	0.0029499405	0.020300558	lcl|genolin_c21697 338 nt
GENOLIN_C43282	0.23	2.14	unknown	0.020960873	0.115009375	0.009505572	0.03267821	lcl|genolin_c43282 291 nt
GENOLIN_C18851	0.2	2.14	protein metabolism and modifications	0.10883985	0.24562237	0.003426763	0.021272413	lcl|genolin_c18851 388 nt highly similar to |Q9SIL3|Q9SIL3|SubName: Full=Putative heat shock protein (At2g20560/T13C7.15)
GENOLIN_C26876	0.17	2.14	unknown	0.030912796	0.1351478	0.0013418706	0.016578205	lcl|genolin_c26876 241 nt
GENOLIN_C32541	0.15	2.14	unknown	0.05338517	0.1711926	0.00064171833	0.01458391	lcl|genolin_c32541 449 nt
GENOLIN_C39181	0.11	2.14	unknown	0.11901934	0.2582427	0.0015373135	0.017134424	lcl|genolin_c39181 193 nt
GENOLIN_C16231	0.05	2.14	response to stress	0.97467166	0.98382956	0.001303974	0.016490458	lcl|genolin_c16231 643 nt highly similar to |Q9S814|Q9S814|RecName: Full=Ethylene-insensitive protein 2
GENOLIN_C27679	-0.02	2.14	unknown	0.62414	0.73418975	0.0130555	0.038532954	lcl|genolin_c27679 286 nt
GENOLIN_C38347	-0.12	2.14	unknown	0.461929	0.5993594	0.0036287184	0.021741044	lcl|genolin_c38347 334 nt
GENOLIN_C41650	0.94	2.13	unknown	0.05920625	0.17940077	0.0020022679	0.01821235	lcl|genolin_c41650 219 nt
GENOLIN_C45817	0.91	2.13	unknown	0.00067174144	0.05669191	0.002050602	0.018284306	lcl|genolin_c45817 222 nt
GENOLIN_C14445	0.87	2.13	unknown	0.009940456	0.09057886	0.0004922548	0.014351475	lcl|genolin_c14445 396 nt
GENOLIN_C45419	0.86	2.13	unknown	0.008385799	0.08626702	0.005936153	0.026261458	lcl|genolin_c45419 216 nt
GENOLIN_C20182	0.76	2.13	unknown	0.0071561476	0.08250789	0.0012014614	0.016159032	lcl|genolin_c20182 311 nt
GENOLIN_C3993	0.74	2.13	amino acid metabolism	0.1452065	0.2895267	0.001562146	0.017176969	lcl|genolin_c3993 976 nt highly similar to |Q4R0I0|Q4R0I0|SubName: Full=Pinoresinol-lariciresinol reductase
GENOLIN_C27743	0.34	2.13	unknown	0.009200683	0.08847137	0.003969557	0.022443894	lcl|genolin_c27743 307 nt
GENOLIN_C47739	0.33	2.13	unknown	0.11064435	0.24807414	0.013687002	0.039505836	lcl|genolin_c47739 162 nt
GENOLIN_C18738	0.28	2.13	unknown	0.094420105	0.22727558	0.0012716554	0.016470714	lcl|genolin_c18738 543 nt
GENOLIN_C25548	0.27	2.13	unknown	0.2796705	0.4318763	0.0022879834	0.018866347	lcl|genolin_c25548 870 nt
GENOLIN_C13495	0.26	2.13	unknown	0.082432665	0.21207002	0.00070532673	0.01482873	lcl|genolin_c13495 449 nt
GENOLIN_C13928	0.18	2.13	unknown	0.29951122	0.4512543	0.0047736694	0.023970736	lcl|genolin_c13928 390 nt
GENOLIN_C18297	0.14	2.13	unknown	0.08290763	0.21255177	0.00031077387	0.013975525	lcl|genolin_c18297 493 nt
GENOLIN_C41553	0.13	2.13	unknown	0.19305372	0.34319153	0.001032773	0.015678026	lcl|genolin_c41553 220 nt
GENOLIN_C49598	0	2.13	unknown	0.8745315	0.917241	0.0024316236	0.019136302	lcl|genolin_c49598 256 nt
GENOLIN_C45404	0.76	2.12	unknown	0.14702868	0.2917065	0.0059560537	0.026307033	lcl|genolin_c45404 327 nt
GENOLIN_C16430	0.66	2.12	unknown	0.009644349	0.08963253	0.0038860377	0.02228266	lcl|genolin_c16430 248 nt
GENOLIN_C12432	0.64	2.12	unknown	0.03148459	0.13634425	0.006394819	0.027170835	lcl|genolin_c12432 290 nt
GENOLIN_C40520	0.58	2.12	unknown	0.023179045	0.1195961	0.00037232126	0.0141025	lcl|genolin_c40520 276 nt similar to |Q7XZQ6|Q7XZQ6|SubName: Full=Flavonol synthase
GENOLIN_C59470	0.54	2.12	unknown	0.06248478	0.18405089	0.0034631668	0.021373091	lcl|genolin_c59470 268 nt
GENOLIN_C47222	0.51	2.12	unknown	0.35103372	0.4999404	0.003734406	0.021920403	lcl|genolin_c47222 285 nt
GENOLIN_C30635	0.43	2.12	unknown	0.34333348	0.49280298	0.012259519	0.03725029	lcl|genolin_c30635 367 nt
GENOLIN_C26476	0.41	2.12	unknown	0.029362915	0.13207535	0.0062082936	0.026798684	lcl|genolin_c26476 589 nt
GENOLIN_C36844	0.39	2.12	unknown	0.044343993	0.15773651	0.0005355711	0.014448014	lcl|genolin_c36844 302 nt
GENOLIN_C20827	0.36	2.12	unknown	0.04710001	0.1619845	0.0025540427	0.019481057	lcl|genolin_c20827 340 nt
GENOLIN_C44635	0.32	2.12	unknown	0.124910206	0.26556483	0.0033937797	0.021197587	lcl|genolin_c44635 146 nt
GENOLIN_C45637	0.32	2.12	unknown	0.15838316	0.30459422	0.0014023987	0.016791662	lcl|genolin_c45637 243 nt
GENOLIN_C36010	0.31	2.12	unknown	0.06580422	0.18861075	0.0014435309	0.016880687	lcl|genolin_c36010 328 nt
GENOLIN_C36665	0.31	2.12	unknown	0.015568252	0.10403604	0.00027333092	0.013811512	lcl|genolin_c36665 361 nt
GENOLIN_C45041	0.1	2.12	unknown	0.08320902	0.21298334	0.00029967047	0.013891888	lcl|genolin_c45041 264 nt
GENOLIN_C48493	0.99	2.11	unknown	0.051733945	0.16886322	0.0017596685	0.017741008	lcl|genolin_c48493 227 nt
GENOLIN_C13618	0.79	2.11	unknown	0.00022808567	0.05265818	0.0033591145	0.021176968	lcl|genolin_c13618 527 nt
GENOLIN_C56439	0.75	2.11	unknown	0.020574851	0.11426216	0.022181407	0.052242536	lcl|genolin_c56439 263 nt
GENOLIN_C35624	0.59	2.11	unknown	0.17866665	0.32759646	0.002156549	0.018585175	lcl|genolin_c35624 326 nt
GENOLIN_C38880	0.57	2.11	unknown	0.11912151	0.25838268	0.00040870364	0.01416748	lcl|genolin_c38880 247 nt
GENOLIN_C33617	0.51	2.11	unknown	0.033148143	0.13922916	0.002093262	0.018407509	lcl|genolin_c33617 269 nt
GENOLIN_C48185	0.51	2.11	unknown	0.061031286	0.18209279	0.0015659138	0.017181901	lcl|genolin_c48185 502 nt
GENOLIN_C45665	0.49	2.11	unknown	0.05252088	0.17001045	0.0010794562	0.015784929	lcl|genolin_c45665 183 nt
GENOLIN_C36685	0.36	2.11	unknown	0.35004693	0.49893457	0.00048274404	0.014288794	lcl|genolin_c36685 408 nt
GENOLIN_C37247	0.25	2.11	unknown	0.23316668	0.3847202	0.0007144347	0.014826191	lcl|genolin_c37247 144 nt
GENOLIN_C37384	0.16	2.11	unknown	0.036500525	0.14456013	0.002878584	0.020127622	lcl|genolin_c37384 406 nt
GENOLIN_C20922	0.72	2.1	unknown	0.08247481	0.2120762	0.005667997	0.025742475	lcl|genolin_c20922 498 nt
GENOLIN_C46618	0.69	2.1	unknown	0.012183396	0.09654437	0.00021590175	0.013592765	lcl|genolin_c46618 256 nt
GENOLIN_C25964	0.62	2.1	unknown	0.03076896	0.13492432	0.00208559	0.01840954	lcl|genolin_c25964 230 nt
GENOLIN_C28051	0.61	2.1	unknown	0.039126858	0.14907257	0.0035174747	0.021494705	lcl|genolin_c28051 451 nt
GENOLIN_C41705	0.51	2.1	unknown	0.06345502	0.18538502	0.020540155	0.049763147	lcl|genolin_c41705 268 nt
GENOLIN_C17004	0.47	2.1	unknown	0.00487262	0.07530998	0.0023460302	0.019005252	lcl|genolin_c17004 233 nt
GENOLIN_C49673	0.42	2.1	unknown	0.10139205	0.23618472	0.0036524797	0.021793721	lcl|genolin_c49673 223 nt
GENOLIN_C31786	0.38	2.1	unknown	0.5537877	0.67683285	0.00199299	0.018184766	lcl|genolin_c31786 457 nt
GENOLIN_C16862	0.36	2.1	unknown	0.40866134	0.5519893	0.00063093926	0.014501642	lcl|genolin_c16862 320 nt
GENOLIN_C25716	0.35	2.1	unknown	0.030672243	0.134697	0.0048086615	0.024040213	lcl|genolin_c25716 416 nt
GENOLIN_C26562	0.33	2.1	unknown	0.099254414	0.23355038	0.0016422386	0.017444199	lcl|genolin_c26562 279 nt
GENOLIN_C32388	0.31	2.1	unknown	0.019273404	0.111428864	0.0011211853	0.015949588	lcl|genolin_c32388 408 nt
GENOLIN_C35429	0.29	2.1	protein metabolism and modifications	0.2376539	0.38954082	0.0029613387	0.020327952	lcl|genolin_c35429 441 nt highly similar to |Q5XTM7|Q5XTM7|SubName: Full=Serine/threonine protein kinase 1
GENOLIN_C42480	0.28	2.1	unknown	0.40853497	0.5518808	0.002261161	0.018791515	lcl|genolin_c42480 225 nt
GENOLIN_C50815	0.27	2.1	unknown	0.107358776	0.24378076	0.003887087	0.022285935	lcl|genolin_c50815 95 nt
GENOLIN_C37048	0.26	2.1	unknown	0.34279385	0.4923522	0.007947206	0.030074922	lcl|genolin_c37048 376 nt
GENOLIN_C30592	0.16	2.1	unknown	0.073707394	0.19972368	0.005038142	0.02452173	lcl|genolin_c30592 229 nt
GENOLIN_C48747	0.15	2.1	unknown	0.061867114	0.18331096	0.003361105	0.021175189	lcl|genolin_c48747 196 nt
GENOLIN_C48423	0.14	2.1	response to stress	0.89239573	0.92905813	0.0048025465	0.024032852	lcl|genolin_c48423 235 nt highly similar to |Q06FE1|Q06FE1|SubName: Full=Glutathione S-transferase
GENOLIN_C35678	0.04	2.1	unknown	0.9692906	0.98056215	0.008085312	0.030311951	lcl|genolin_c35678 314 nt
GENOLIN_C37639	0.03	2.1	unknown	0.9824986	0.98855084	0.0018074485	0.017893586	lcl|genolin_c37639 262 nt
GENOLIN_C50360	-0.07	2.1	unknown	0.73494405	0.8179842	0.0016135463	0.01732907	lcl|genolin_c50360 284 nt
GENOLIN_C37169	-0.18	2.1	unknown	0.038445104	0.1480491	0.02726105	0.05952686	lcl|genolin_c37169 279 nt
GENOLIN_C19667	0.93	2.09	unknown	0.0015950605	0.061821144	0.0009285084	0.015301832	lcl|genolin_c19667 397 nt
GENOLIN_C18308	0.8	2.09	unknown	0.07021029	0.19460712	0.0022923274	0.018865438	lcl|genolin_c18308 299 nt
GENOLIN_C49970	0.75	2.09	unknown	0.03772505	0.14684239	0.00629861	0.026981054	lcl|genolin_c49970 232 nt
GENOLIN_C41985	0.68	2.09	unknown	0.06536095	0.1880248	0.0005241206	0.014423069	lcl|genolin_c41985 217 nt
GENOLIN_C13651	0.56	2.09	unknown	0.14113386	0.28456098	0.00201691	0.018242247	lcl|genolin_c13651 593 nt
GENOLIN_C42627	0.48	2.09	unknown	0.07452394	0.20107394	0.0009578306	0.015451651	lcl|genolin_c42627 212 nt
GENOLIN_C38112	0.46	2.09	unknown	0.0589273	0.17900734	0.00407541	0.022652024	lcl|genolin_c38112 271 nt
GENOLIN_C39377	0.41	2.09	unknown	0.08757758	0.21877767	0.0016442558	0.017445737	lcl|genolin_c39377 318 nt
GENOLIN_C23928	0.37	2.09	unknown	0.22594158	0.37753367	0.00031099247	0.013971869	lcl|genolin_c23928 453 nt highly similar to |Q6NKQ5|Q6NKQ5|SubName: Full=At2g01275
GENOLIN_C22476	0.3	2.09	unknown	0.13373296	0.2759654	0.0005584218	0.014389553	lcl|genolin_c22476 276 nt
GENOLIN_C26626	0.25	2.09	unknown	0.013445932	0.09973542	0.00035613944	0.01415715	lcl|genolin_c26626 343 nt
GENOLIN_C44051	0.02	2.09	unknown	0.98725593	0.99146783	0.003470987	0.02138736	lcl|genolin_c44051 259 nt
GENOLIN_C50823	-0.09	2.09	unknown	0.29359287	0.4451447	0.00070222106	0.014823642	lcl|genolin_c50823 317 nt
GENOLIN_C32945	0.88	2.08	unknown	0.0025491843	0.06514869	0.0005516227	0.014462324	lcl|genolin_c32945 311 nt
GENOLIN_C39898	0.8	2.08	unknown	0.0762615	0.20373593	0.001700425	0.017620351	lcl|genolin_c39898 213 nt
GENOLIN_C52889	0.78	2.08	unknown	0.14926343	0.29441303	0.0003628734	0.014088257	lcl|genolin_c52889 250 nt
GENOLIN_C40394	0.66	2.08	unknown	0.089741535	0.22132805	0.0024710223	0.019283494	lcl|genolin_c40394 230 nt
GENOLIN_C33985	0.6	2.08	unknown	0.0064816335	0.08003459	0.0035639936	0.02159767	lcl|genolin_c33985 547 nt
GENOLIN_C25317	0.58	2.08	unknown	0.13604434	0.27869907	0.0022769752	0.018818876	lcl|genolin_c25317 293 nt
GENOLIN_C3156	0.5	2.08	unknown	0.04672216	0.16139007	0.0004940015	0.014357477	lcl|genolin_c3156 1023 nt highly similar to |Q9LVF1|Q9LVF1|SubName: Full=Emb|CAB45066.1 (AT3g21550/MIL23_11)
GENOLIN_C4928	0.5	2.08	unknown	0.15732679	0.30341324	0.008134594	0.030403739	lcl|genolin_c4928 1165 nt
GENOLIN_C21968	0.46	2.08	unknown	0.0003205578	0.05253756	0.0014658873	0.016942253	lcl|genolin_c21968 243 nt
GENOLIN_C55984	0.41	2.08	unknown	0.14748487	0.2922976	0.0006579604	0.014562336	lcl|genolin_c55984 425 nt
GENOLIN_C40140	0.4	2.08	unknown	0.008746723	0.08719667	0.00504922	0.024544878	lcl|genolin_c40140 240 nt
GENOLIN_C1047	0.23	2.08	amino acid metabolism	0.062332902	0.18377261	0.0033198271	0.021071857	lcl|genolin_c1047 1240 nt highly similar to |Q9FLV0|Q9FLV0|SubName: Full=Flavanone 3-hydroxylase-like protein
GENOLIN_C27393	0.14	2.08	unknown	0.06725819	0.19058272	0.00073408225	0.014837379	lcl|genolin_c27393 442 nt
GENOLIN_C23820	0.93	2.07	response to stress	0.03219989	0.13750742	0.0036194203	0.021730047	lcl|genolin_c23820 602 nt highly similar to |Q9XIE2|Q9XIE2|RecName: Full=Pleiotropic drug resistance protein 8
GENOLIN_C2179	0.67	2.07	response to stress	0.015612373	0.104113564	0.0022624095	0.018791834	lcl|genolin_c2179 1818 nt highly similar to |B2Z6Q4|B2Z6Q4|SubName: Full=Ferulate 5-hydroxylase
GENOLIN_C27940	0.64	2.07	unknown	0.017379068	0.10760188	0.0001893596	0.0133465575	lcl|genolin_c27940 376 nt
GENOLIN_C32109	0.62	2.07	unknown	0.0078352345	0.08502956	0.0004105524	0.014168316	lcl|genolin_c32109 305 nt similar to |Q8S9G1|Q8S9G1|SubName: Full=K+ channel protein
GENOLIN_C18721	0.52	2.07	unknown	0.107084356	0.24338782	0.003347729	0.021148115	lcl|genolin_c18721 504 nt similar to |AM442697|AM442697|Vitis vinifera contig VV78X242805.4, whole genome shotgun sequence. |Viti
GENOLIN_C21929	0.42	2.07	unknown	0.33018097	0.48082304	0.010412818	0.034079578	lcl|genolin_c21929 241 nt
GENOLIN_C30169	0.41	2.07	unknown	0.39309484	0.5382915	0.0017705371	0.01777366	lcl|genolin_c30169 294 nt
GENOLIN_C14891	0.36	2.07	unknown	0.10614348	0.24225837	0.0007602194	0.014912784	lcl|genolin_c14891 230 nt
GENOLIN_C27037	0.31	2.07	unknown	0.13986827	0.28318638	0.0006170641	0.014460966	lcl|genolin_c27037 301 nt
GENOLIN_C26079	0.29	2.07	unknown	0.06142786	0.18270843	0.0027544226	0.019910907	lcl|genolin_c26079 248 nt
GENOLIN_C42602	0.04	2.07	unknown	0.9259225	0.9521956	0.00090689404	0.015297351	lcl|genolin_c42602 211 nt
GENOLIN_C48515	0.03	2.07	unknown	0.97579247	0.9843402	0.0138128605	0.039699405	lcl|genolin_c48515 201 nt
GENOLIN_C58974	-0.01	2.07	unknown	0.737281	0.81967336	0.00070917385	0.01482931	lcl|genolin_c58974 573 nt highly similar to |Q75LB9|Q75LB9|SubName: Full=Putative pirin-like protein (Os03g0845000 protein) (Piri
GENOLIN_C38443	-0.15	2.07	unknown	0.59053093	0.70744383	0.00019878235	0.013460859	lcl|genolin_c38443 256 nt
GENOLIN_C54735	0.62	2.06	unknown	0.016904164	0.1066695	0.002535725	0.0194464	lcl|genolin_c54735 314 nt
GENOLIN_C37452	0.52	2.06	unknown	0.04594968	0.16011535	0.0027165136	0.019846268	lcl|genolin_c37452 581 nt
GENOLIN_C22920	0.42	2.06	unknown	0.23033689	0.38186178	0.004731596	0.023911523	lcl|genolin_c22920 329 nt
GENOLIN_C27301	0.42	2.06	unknown	0.0062723877	0.079411104	0.0004758989	0.01428586	lcl|genolin_c27301 235 nt
GENOLIN_C54122	0.36	2.06	unknown	0.016463928	0.10559828	0.000907663	0.015282657	lcl|genolin_c54122 212 nt
GENOLIN_C24970	0.34	2.06	unknown	0.03734038	0.14616257	0.00004803286	0.012714789	lcl|genolin_c24970 382 nt
GENOLIN_C19703	0.33	2.06	unknown	0.24946329	0.40117466	0.00085434923	0.01523862	lcl|genolin_c19703 801 nt
GENOLIN_C33608	-0.05	2.06	unknown	0.6152781	0.72695285	0.0005709932	0.014387237	lcl|genolin_c33608 117 nt
GENOLIN_C41647	-0.05	2.06	unknown	0.18813775	0.33818316	0.0043345722	0.02316396	lcl|genolin_c41647 219 nt
GENOLIN_C47321	-0.16	2.06	unknown	0.40680444	0.5504877	0.0032315066	0.020910092	lcl|genolin_c47321 256 nt
GENOLIN_C16404	-0.19	2.06	unknown	0.34566742	0.4950285	0.004203895	0.022963451	lcl|genolin_c16404 514 nt
GENOLIN_C49473	0.98	2.05	unknown	0.0016588442	0.061991718	0.0010164627	0.01563936	lcl|genolin_c49473 274 nt
GENOLIN_C51287	0.89	2.05	unknown	0.0057200864	0.077748165	0.0039591715	0.022409651	lcl|genolin_c51287 326 nt
GENOLIN_C35798	0.71	2.05	unknown	0.00047723923	0.05603302	0.008127258	0.030388508	lcl|genolin_c35798 223 nt
GENOLIN_C29421	0.66	2.05	unknown	0.03321233	0.1393525	0.0025790075	0.019578522	lcl|genolin_c29421 352 nt
GENOLIN_C39068	0.65	2.05	unknown	0.13558125	0.27822518	0.0007997358	0.015029806	lcl|genolin_c39068 244 nt
GENOLIN_C22106	0.48	2.05	unknown	0.0142127145	0.101187356	0.00034281722	0.014084225	lcl|genolin_c22106 328 nt
GENOLIN_C26062	0.46	2.05	unknown	0.08988998	0.22151212	0.008749747	0.03140297	lcl|genolin_c26062 254 nt
GENOLIN_C51250	0.45	2.05	unknown	0.007165745	0.08251948	0.013907714	0.039863814	lcl|genolin_c51250 250 nt
GENOLIN_C44404	0.39	2.05	unknown	0.11953076	0.2588378	0.0008749685	0.015233149	lcl|genolin_c44404 212 nt
GENOLIN_C53875	0.39	2.05	unknown	0.23518611	0.3869487	0.0030556947	0.020581432	lcl|genolin_c53875 382 nt
GENOLIN_C38314	0.29	2.05	unknown	0.29145917	0.44302866	0.007756366	0.029705001	lcl|genolin_c38314 306 nt
GENOLIN_C11702	0.28	2.05	unknown	0.093480475	0.2261816	0.0010686747	0.015770823	lcl|genolin_c11702 383 nt similar to |Q9M566|Q9M566|SubName: Full=LMW heat shock protein
GENOLIN_C18921	0.2	2.05	unknown	0.011396071	0.09446759	0.0027275777	0.019867904	lcl|genolin_c18921 384 nt
GENOLIN_C27351	0.16	2.05	unknown	0.096992806	0.23056738	0.0022095353	0.018709568	lcl|genolin_c27351 477 nt
GENOLIN_C42501	0.13	2.05	unknown	0.18277742	0.33219114	0.004058809	0.022602899	lcl|genolin_c42501 316 nt
GENOLIN_C27334	0.11	2.05	unknown	0.07013216	0.19454777	0.0028299328	0.02007365	lcl|genolin_c27334 260 nt
GENOLIN_C33103	0.44	2.04	unknown	0.0030743484	0.06722827	0.003217297	0.02090525	lcl|genolin_c33103 249 nt
GENOLIN_C15417	0.35	2.04	unknown	0.3875298	0.5333783	0.00045750532	0.014247805	lcl|genolin_c15417 453 nt
GENOLIN_C14559	0.33	2.04	unknown	0.29268086	0.44433713	0.0073369583	0.028918914	lcl|genolin_c14559 268 nt
GENOLIN_C35381	0.28	2.04	unknown	0.43274403	0.5736116	0.0021620796	0.018605305	lcl|genolin_c35381 271 nt
GENOLIN_C37149	0.14	2.04	unknown	0.11210993	0.24982046	0.007861194	0.02990733	lcl|genolin_c37149 287 nt
GENOLIN_C10717	0.89	2.03	metabolism	0.0055270526	0.07708818	0.031280745	0.065106265	lcl|genolin_c10717 695 nt
GENOLIN_C36181	0.89	2.03	unknown	0.0168634	0.10655229	0.0008745283	0.015231177	lcl|genolin_c36181 406 nt
GENOLIN_C29102	0.69	2.03	unknown	0.025925383	0.1251848	0.005172593	0.024787692	lcl|genolin_c29102 660 nt
GENOLIN_C40320	0.61	2.03	unknown	0.018676754	0.11033047	0.0050330604	0.024514925	lcl|genolin_c40320 253 nt
GENOLIN_C36913	0.58	2.03	unknown	0.4497989	0.5887748	0.00006104047	0.012985454	lcl|genolin_c36913 239 nt
GENOLIN_C35265	0.43	2.03	unknown	0.22716677	0.378869	0.00090568495	0.0152991135	lcl|genolin_c35265 305 nt similar to |Q9FJF0|Q9FJF0|SubName: Full=Similarity to gibberellin-stimulated transcript 1 like protein
GENOLIN_C34018	0.07	2.03	unknown	0.8680573	0.9125234	0.0069480794	0.02817268	lcl|genolin_c34018 309 nt
GENOLIN_C44260	-0.2	2.03	unknown	0.07443063	0.20094638	0.0036197165	0.021729026	lcl|genolin_c44260 331 nt
GENOLIN_C2132	0.89	2.02	unknown	0.16079699	0.30753672	0.0016136237	0.017325908	lcl|genolin_c2132 960 nt
GENOLIN_C39465	0.76	2.02	unknown	0.0541646	0.17240262	0.0025048417	0.019368974	lcl|genolin_c39465 470 nt
GENOLIN_C46352	0.67	2.02	unknown	0.02323987	0.119678475	0.016582547	0.043913163	lcl|genolin_c46352 237 nt
GENOLIN_C46961	0.61	2.02	unknown	0.09615161	0.22940809	0.0046180477	0.02370279	lcl|genolin_c46961 263 nt
GENOLIN_C54220	0.49	2.02	unknown	0.002012818	0.06309238	0.009793499	0.0331254	lcl|genolin_c54220 308 nt
GENOLIN_C5580	0.45	2.02	unknown	0.05518702	0.17374523	0.00022344277	0.013643479	lcl|genolin_c5580 1039 nt highly similar to |Q0JAA0|Q0JAA0|SubName: Full=Os04g0609600 protein
GENOLIN_C50376	0.13	2.02	unknown	0.5883376	0.705626	0.0027303621	0.019869547	lcl|genolin_c50376 408 nt
GENOLIN_C46358	0.76	2.01	unknown	0.00057577126	0.05619738	0.0060092877	0.02637463	lcl|genolin_c46358 259 nt
GENOLIN_C35968	0.75	2.01	unknown	0.13165115	0.27363312	0.005751277	0.025888525	lcl|genolin_c35968 356 nt
GENOLIN_C47590	0.6	2.01	unknown	0.12083881	0.26043716	0.006642594	0.027562505	lcl|genolin_c47590 378 nt
GENOLIN_C56077	0.44	2.01	unknown	0.28960034	0.44123667	0.0036275722	0.02175096	lcl|genolin_c56077 240 nt
GENOLIN_C54449	0.4	2.01	unknown	0.4132433	0.55630064	0.007437626	0.029081961	lcl|genolin_c54449 316 nt
GENOLIN_C48676	0.36	2.01	unknown	0.16195975	0.30891168	0.0064036134	0.027178459	lcl|genolin_c48676 239 nt
GENOLIN_C49390	0.34	2.01	unknown	0.3901172	0.5358337	0.0050070765	0.024470229	lcl|genolin_c49390 266 nt
GENOLIN_C48186	0.24	2.01	unknown	0.06312694	0.18498923	0.003189256	0.020845152	lcl|genolin_c48186 231 nt
GENOLIN_C49763	0.24	2.01	unknown	0.39952737	0.54393584	0.0019294677	0.018065106	lcl|genolin_c49763 203 nt
GENOLIN_C54931	0.24	2.01	unknown	0.19841632	0.34895256	0.0038647498	0.022250967	lcl|genolin_c54931 254 nt
GENOLIN_C41496	0.18	2.01	unknown	0.37384292	0.520704	0.009515421	0.03269277	lcl|genolin_c41496 248 nt
GENOLIN_C22585	0.17	2.01	unknown	0.3781004	0.52451926	0.0031349363	0.020722695	lcl|genolin_c22585 442 nt
GENOLIN_C45155	0.13	2.01	unknown	0.6045963	0.71846867	0.00053677213	0.014446953	lcl|genolin_c45155 272 nt
GENOLIN_C33656	0.08	2.01	unknown	0.7395271	0.8212198	0.0011621868	0.016057273	lcl|genolin_c33656 446 nt similar to |A8IXW2|A8IXW2|SubName: Full=Chitinase
GENOLIN_C24811	0.02	2.01	unknown	0.893948	0.930029	0.0016319868	0.017402755	lcl|genolin_c24811 603 nt
GENOLIN_C44134	-0.04	2.01	unknown	0.3971946	0.5418967	0.0053293733	0.025072217	lcl|genolin_c44134 246 nt
GENOLIN_C21295	0.85	2	carbohydrate metabolism	0.09526258	0.22837624	0.00019238985	0.013358049	lcl|genolin_c21295 424 nt highly similar to |A4F1R9|A4F1R9|SubName: Full=Putative glycosyltransferase
GENOLIN_C33055	0.74	2	unknown	0.0022010948	0.06382776	0.00007506836	0.013247576	lcl|genolin_c33055 374 nt
GENOLIN_C2262	0.65	2	secondary metabolism	0.0342357	0.14115503	0.000051778417	0.0128314085	lcl|genolin_c2262 1582 nt highly similar to |Q5K591|Q5K591|SubName: Full=Cinnamoyl-CoA reductase
GENOLIN_C52605	0.58	2	unknown	0.34164804	0.49132368	0.003241169	0.020917416	lcl|genolin_c52605 248 nt
GENOLIN_C31530	0.51	2	unknown	0.0895744	0.22114299	0.00010049786	0.013610741	lcl|genolin_c31530 352 nt
GENOLIN_C48239	0.44	2	unknown	0.024061535	0.12160166	0.0029421588	0.020276958	lcl|genolin_c48239 360 nt
GENOLIN_C56125	0.44	2	unknown	0.20925269	0.36020085	0.011337466	0.035732727	lcl|genolin_c56125 125 nt
GENOLIN_C50400	0.33	2	unknown	0.12075651	0.26034158	0.00166335	0.017512726	lcl|genolin_c50400 254 nt
GENOLIN_C53631	0.28	2	unknown	0.095150225	0.22823222	0.011215605	0.03550719	lcl|genolin_c53631 97 nt
GENOLIN_C19555	0.27	2	unknown	0.3865669	0.5323887	0.0011735118	0.016061325	lcl|genolin_c19555 850 nt
GENOLIN_C29234	0.06	2	unknown	0.40292594	0.5470738	0.0010150986	0.015654562	lcl|genolin_c29234 244 nt
GENOLIN_C33764	0.06	2	unknown	0.48904368	0.6225807	0.004524364	0.023504194	lcl|genolin_c33764 302 nt
GENOLIN_C32562	-0.13	2	unknown	0.12978415	0.27149177	0.0013218755	0.016537286	lcl|genolin_c32562 248 nt similar to |D58424|D58424|Arabidopsis thaliana AtCDC5 mRNA for Myb-like DNA binding protein, complete c
GENOLIN_C18813	-0.19	2	unknown	0.27393004	0.42586014	0.0032444492	0.020924093	lcl|genolin_c18813 267 nt
GENOLIN_C6823	0.8	1.99	unknown	0.15534018	0.3011421	0.0031108756	0.020672169	lcl|genolin_c6823 730 nt
GENOLIN_C47397	0.73	1.99	unknown	0.0017630358	0.062069457	0.0021339396	0.01853087	lcl|genolin_c47397 234 nt
GENOLIN_C23373	0.7	1.99	unknown	0.12646914	0.2674229	0.0022062068	0.018701777	lcl|genolin_c23373 249 nt similar to |Q9SGU9|Q9SGU9|SubName: Full=F1N19.23 (Similar to O-succinylhomoserine sulfhydrylase) (At1g6
GENOLIN_C16443	0.54	1.99	unknown	0.025056442	0.12366243	0.0044804593	0.023432883	lcl|genolin_c16443 757 nt
GENOLIN_C38110	0.52	1.99	unknown	0.0029516004	0.06679491	0.00042430035	0.014211164	lcl|genolin_c38110 673 nt
GENOLIN_C42794	0.48	1.99	unknown	0.09472373	0.22766408	0.012286036	0.03729681	lcl|genolin_c42794 253 nt
GENOLIN_C8930	0.36	1.99	unknown	0.2023231	0.3528768	0.0040972005	0.022713525	lcl|genolin_c8930 876 nt
GENOLIN_C47799	0.23	1.99	unknown	0.80394274	0.8679827	0.002119978	0.01849928	lcl|genolin_c47799 635 nt
GENOLIN_C23580	0.9	1.98	unknown	0.0982013	0.23207305	0.0027104747	0.019820798	lcl|genolin_c23580 231 nt
GENOLIN_C1408	0.78	1.98	metabolism	0.07487684	0.20157307	0.00017447384	0.013413468	lcl|genolin_c1408 1160 nt highly similar to |A9YF60|A9YF60|SubName: Full=Stay green protein (Chlorophyll retainer)
GENOLIN_C3538	0.77	1.98	unknown	0.0534031	0.17122725	0.00031959536	0.013967756	lcl|genolin_c3538 891 nt
GENOLIN_C28497	0.7	1.98	unknown	0.009928489	0.09052136	0.00027966357	0.0137294475	lcl|genolin_c28497 490 nt
GENOLIN_C23621	0.64	1.98	unknown	0.19165994	0.34156096	0.0003977718	0.014135614	lcl|genolin_c23621 626 nt
GENOLIN_C55053	0.6	1.98	unknown	0.22910649	0.3805577	0.002763242	0.019934451	lcl|genolin_c55053 337 nt
GENOLIN_C42315	0.45	1.98	unknown	0.026286812	0.12570395	0.0005799507	0.014379629	lcl|genolin_c42315 213 nt
GENOLIN_C52737	0.32	1.98	unknown	0.36756498	0.5148118	0.0017277003	0.017674973	lcl|genolin_c52737 227 nt
GENOLIN_C54493	0.32	1.98	unknown	0.07519056	0.20212303	0.004236275	0.02301082	lcl|genolin_c54493 347 nt
GENOLIN_C10023	0.29	1.98	unknown	0.25432563	0.40616485	0.0018940014	0.018026482	lcl|genolin_c10023 237 nt
GENOLIN_C18688	0.1	1.98	unknown	0.3613806	0.5091945	0.002470102	0.01927954	lcl|genolin_c18688 237 nt similar to |AM461265|AM461265|Vitis vinifera contig VV78X014991.8, whole genome shotgun sequence. |Viti
GENOLIN_C41615	0.04	1.98	unknown	0.37239835	0.5193246	0.0056409445	0.025687221	lcl|genolin_c41615 240 nt
GENOLIN_C39138	-0.11	1.98	unknown	0.5437287	0.6691542	0.008564607	0.03111725	lcl|genolin_c39138 244 nt
GENOLIN_C29671	-0.24	1.98	unknown	0.5321241	0.6591805	0.0040332056	0.022573644	lcl|genolin_c29671 227 nt
GENOLIN_C6728	-0.27	1.98	unknown	0.028006405	0.12915543	0.0015879598	0.01726522	lcl|genolin_c6728 264 nt
GENOLIN_C45794	-0.73	1.98	unknown	0.07573521	0.2029396	0.004386197	0.023226703	lcl|genolin_c45794 254 nt
GENOLIN_C11863	0.5	1.97	unknown	0.014373144	0.10168131	0.000035112604	0.012583547	lcl|genolin_c11863 526 nt
GENOLIN_C41870	0.49	1.97	unknown	0.18135734	0.33061123	0.00058973936	0.014430339	lcl|genolin_c41870 270 nt
GENOLIN_C55055	0.43	1.97	unknown	0.015639132	0.10419073	0.00071729673	0.014819574	lcl|genolin_c55055 380 nt
GENOLIN_C42537	0.24	1.97	unknown	0.030054677	0.13336311	0.0020548378	0.018294064	lcl|genolin_c42537 219 nt
GENOLIN_C54270	0.24	1.97	unknown	0.07368288	0.19970232	0.004049295	0.022585012	lcl|genolin_c54270 409 nt
GENOLIN_C48727	0.23	1.97	unknown	0.19697143	0.3474932	0.0019167442	0.01804024	lcl|genolin_c48727 294 nt
GENOLIN_C8552	0.2	1.97	unknown	0.52951795	0.6569689	0.0005838323	0.014422144	lcl|genolin_c8552 715 nt
GENOLIN_C49700	0.14	1.97	unknown	0.50810933	0.6392266	0.0015630029	0.017174233	lcl|genolin_c49700 282 nt
GENOLIN_C43010	0.13	1.97	unknown	0.8673612	0.9121111	0.0004158096	0.014192053	lcl|genolin_c43010 227 nt
GENOLIN_C46086	0.13	1.97	unknown	0.038606413	0.14825417	0.00056290504	0.014401528	lcl|genolin_c46086 273 nt
GENOLIN_C35688	-0.18	1.97	unknown	0.4178207	0.5602325	0.013341246	0.03898365	lcl|genolin_c35688 202 nt
GENOLIN_C34398	0.91	1.96	response to stress	0.021487314	0.116185375	0.0023060478	0.01891487	lcl|genolin_c34398 301 nt highly similar to |Q9FQW1|Q9FQW1|SubName: Full=Phytochrome B
GENOLIN_C44540	0.7	1.96	unknown	0.08934179	0.22090943	0.00010285085	0.013497798	lcl|genolin_c44540 257 nt
GENOLIN_C23787	0.64	1.96	unknown	0.013508236	0.09972006	0.014114611	0.040199634	lcl|genolin_c23787 437 nt
GENOLIN_C32377	0.57	1.96	unknown	0.009135105	0.08835385	0.016749505	0.044174507	lcl|genolin_c32377 262 nt
GENOLIN_C28632	0.46	1.96	unknown	0.068876855	0.19276929	0.008718192	0.031359777	lcl|genolin_c28632 297 nt
GENOLIN_C32575	0.46	1.96	unknown	0.020288361	0.113670215	0.00037327292	0.014115594	lcl|genolin_c32575 335 nt
GENOLIN_C47954	0.45	1.96	unknown	0.02536041	0.12406604	0.0005730583	0.014369329	lcl|genolin_c47954 204 nt
GENOLIN_C51351	0.43	1.96	unknown	0.26774192	0.41959515	0.0007888851	0.014964727	lcl|genolin_c51351 262 nt
GENOLIN_C46983	0.34	1.96	unknown	0.30741748	0.45921844	0.006720504	0.027700748	lcl|genolin_c46983 249 nt
GENOLIN_C35964	0.32	1.96	unknown	0.1984666	0.34898987	0.0017322466	0.017682655	lcl|genolin_c35964 495 nt
GENOLIN_C43359	0.27	1.96	amino acid metabolism	0.21510984	0.36620072	0.0012571196	0.01642399	lcl|genolin_c43359 459 nt highly similar to |A4ZGQ8|A4ZGQ8|SubName: Full=Homocysteine methyltransferase 1
GENOLIN_C49562	0.09	1.96	unknown	0.8451896	0.8968677	0.0015859682	0.017255645	lcl|genolin_c49562 325 nt
GENOLIN_C36695	0.01	1.96	unknown	0.87397015	0.91691256	0.0003507751	0.0140760215	lcl|genolin_c36695 348 nt similar to |Q42569|Q42569|RecName: Full=Cytochrome P450 90A1
GENOLIN_C53541	-0.23	1.96	unknown	0.48898953	0.62254477	0.00045811204	0.014257169	lcl|genolin_c53541 312 nt
GENOLIN_C34382	0.85	1.95	unknown	0.003620446	0.069542974	0.00007218687	0.01334569	lcl|genolin_c34382 301 nt
GENOLIN_C20796	0.72	1.95	unknown	0.0356417	0.1436105	0.0007184759	0.014824213	lcl|genolin_c20796 553 nt
GENOLIN_C53341	0.72	1.95	unknown	0.12051994	0.2600417	0.0051783565	0.02479236	lcl|genolin_c53341 224 nt
GENOLIN_C17833	0.66	1.95	unknown	0.058374126	0.17835362	0.0033454797	0.021139638	lcl|genolin_c17833 538 nt
GENOLIN_C34988	0.53	1.95	unknown	0.03003765	0.1333615	0.00089560077	0.015278338	lcl|genolin_c34988 263 nt
GENOLIN_C13395	0.46	1.95	unknown	0.0104473205	0.09213789	0.0029101209	0.020205606	lcl|genolin_c13395 519 nt
GENOLIN_C28763	0.36	1.95	unknown	0.043320082	0.15601273	0.004449553	0.023376208	lcl|genolin_c28763 238 nt
GENOLIN_C34850	0.31	1.95	unknown	0.47678623	0.61207134	0.0043088924	0.023119543	lcl|genolin_c34850 364 nt
GENOLIN_C7773	0.17	1.95	unknown	0.5630278	0.6847624	0.0007916749	0.014981049	lcl|genolin_c7773 213 nt
GENOLIN_C37412	0.15	1.95	unknown	0.3516294	0.50046223	0.00033868253	0.014063173	lcl|genolin_c37412 210 nt
GENOLIN_C40168	0.05	1.95	unknown	0.67380404	0.77269834	0.01141283	0.035834502	lcl|genolin_c40168 241 nt
GENOLIN_C44770	0.73	1.94	unknown	0.111034706	0.24861275	0.0019504096	0.018111946	lcl|genolin_c44770 199 nt
GENOLIN_C23957	0.72	1.94	unknown	0.036901306	0.14536814	0.0031914597	0.020844935	lcl|genolin_c23957 290 nt
GENOLIN_C27357	0.7	1.94	response to stress	0.21347609	0.3646605	0.0032605832	0.020946953	lcl|genolin_c27357 243 nt highly similar to |A5H271|A5H271|SubName: Full=IAA4
GENOLIN_C34897	0.63	1.94	unknown	0.056407988	0.1756659	0.001880127	0.018004777	lcl|genolin_c34897 320 nt
GENOLIN_C39695	0.58	1.94	unknown	0.026277209	0.12569557	0.0009357339	0.015339517	lcl|genolin_c39695 256 nt
GENOLIN_C42797	0.57	1.94	metabolism	0.050100777	0.1665321	0.00050413405	0.014426966	lcl|genolin_c42797 229 nt highly similar to |Q9LQN6|Q9LQN6|RecName: Full=Probable protein phosphatase 2C PLL5
GENOLIN_C54269	0.56	1.94	unknown	0.015395511	0.103849955	0.009869798	0.033255517	lcl|genolin_c54269 382 nt
GENOLIN_C44551	0.49	1.94	unknown	0.00060711405	0.057165146	0.0043936963	0.02324	lcl|genolin_c44551 265 nt
GENOLIN_C28493	0.48	1.94	unknown	0.00034957315	0.053632118	0.0017366771	0.017692992	lcl|genolin_c28493 430 nt
GENOLIN_C29800	0.45	1.94	unknown	0.08388598	0.21409985	0.0018996028	0.018017221	lcl|genolin_c29800 212 nt
GENOLIN_C34134	0.43	1.94	unknown	0.10450179	0.24050036	0.000555953	0.014421656	lcl|genolin_c34134 324 nt
GENOLIN_C5115	0.37	1.94	development	0.49134415	0.6245325	0.0011939865	0.01610499	lcl|genolin_c5115 730 nt highly similar to |Q52QR0|Q52QR0|SubName: Full=NAC6 protein (NAC domain protein NAC6)
GENOLIN_C30174	0.32	1.94	unknown	0.0025236758	0.06508563	0.0039853216	0.02248119	lcl|genolin_c30174 470 nt
GENOLIN_C38224	0.26	1.94	unknown	0.17948009	0.32844839	0.0017784229	0.017806778	lcl|genolin_c38224 253 nt
GENOLIN_C56381	0.09	1.94	unknown	0.4935315	0.6264505	0.0056088064	0.02562101	lcl|genolin_c56381 304 nt
GENOLIN_C55842	-0.12	1.94	unknown	0.21939294	0.37057573	0.0009962864	0.015497825	lcl|genolin_c55842 329 nt
GENOLIN_C40071	-0.33	1.94	unknown	0.044283208	0.15764874	0.0064887954	0.027333317	lcl|genolin_c40071 233 nt
GENOLIN_C40203	-0.33	1.94	unknown	0.04830391	0.1640338	0.0033060196	0.021032931	lcl|genolin_c40203 406 nt
GENOLIN_C895	0.97	1.93	unknown	0.009294525	0.08866356	0.006701184	0.027670076	lcl|genolin_c895 586 nt
GENOLIN_C1526	0.82	1.93	transcription	0.00901013	0.08794216	0.0013664449	0.016630433	lcl|genolin_c1526 984 nt highly similar to |A9PL97|A9PL97|SubName: Full=RAP2.4-like protein
GENOLIN_C22429	0.74	1.93	unknown	0.035512365	0.14331786	0.001052717	0.015734691	lcl|genolin_c22429 1035 nt
GENOLIN_C29392	0.62	1.93	unknown	0.0028236841	0.06614446	0.013726471	0.039580528	lcl|genolin_c29392 228 nt
GENOLIN_C19102	0.53	1.93	unknown	0.07692643	0.20463574	0.0023504898	0.019018231	lcl|genolin_c19102 270 nt
GENOLIN_C40172	0.41	1.93	unknown	0.01292337	0.09827287	0.0030625917	0.020577313	lcl|genolin_c40172 232 nt
GENOLIN_C29993	0.34	1.93	unknown	0.016080381	0.10498926	0.0008193926	0.015094773	lcl|genolin_c29993 298 nt
GENOLIN_C26735	0.27	1.93	unknown	0.66336364	0.7648719	0.01101712	0.035184853	lcl|genolin_c26735 406 nt
GENOLIN_C36703	0.22	1.93	unknown	0.23156177	0.38308567	0.004963766	0.024376187	lcl|genolin_c36703 285 nt
GENOLIN_C34159	0.15	1.93	unknown	0.002453587	0.06491664	0.006196548	0.026785208	lcl|genolin_c34159 331 nt
GENOLIN_C50432	0.12	1.93	unknown	0.7193905	0.80639243	0.002247402	0.018764196	lcl|genolin_c50432 340 nt
GENOLIN_C41072	-0.14	1.93	unknown	0.16040948	0.30710137	0.00093770376	0.015344813	lcl|genolin_c41072 225 nt
GENOLIN_C16466	-0.15	1.93	unknown	0.36064193	0.5085118	0.0030646205	0.020579074	lcl|genolin_c16466 224 nt
GENOLIN_C38124	-0.21	1.93	unknown	0.008003316	0.085520074	0.000009129295	0.010905762	lcl|genolin_c38124 283 nt
GENOLIN_C23207	0.8	1.92	unknown	0.022683263	0.11863133	0.0023806966	0.019077104	lcl|genolin_c23207 271 nt highly similar to |AF467540|AF467540|Linum usitatissimum tRNA-Ala (trnA) gene, complete sequence
GENOLIN_C48483	0.8	1.92	unknown	0.08909209	0.2205987	0.00046091416	0.014239741	lcl|genolin_c48483 232 nt
GENOLIN_C3164	0.77	1.92	transcription	0.09118735	0.22331113	0.0056346226	0.02567098	lcl|genolin_c3164 1227 nt highly similar to |Q0PJI3|Q0PJI3|SubName: Full=MYB transcription factor MYB139
GENOLIN_C32136	0.77	1.92	unknown	0.07982411	0.20832792	0.011564625	0.036094617	lcl|genolin_c32136 419 nt
GENOLIN_C6283	0.62	1.92	unknown	0.0011855598	0.059676904	0.0019085049	0.018020943	lcl|genolin_c6283 1414 nt similar to |Q9LJ91|Q9LJ91|SubName: Full=Gb|AAD31369.1
GENOLIN_C56098	0.56	1.92	unknown	0.01206349	0.096165486	0.009082096	0.03192438	lcl|genolin_c56098 435 nt
GENOLIN_C8477	0.55	1.92	unknown	0.21449603	0.3656094	0.0012161414	0.01625791	lcl|genolin_c8477 438 nt
GENOLIN_C31245	0.43	1.92	unknown	0.013332765	0.09937182	0.0028440198	0.020072723	lcl|genolin_c31245 295 nt
GENOLIN_C45156	0.42	1.92	unknown	0.26777178	0.41962826	0.0072840974	0.028800715	lcl|genolin_c45156 213 nt
GENOLIN_C35325	0.39	1.92	unknown	0.08335754	0.21319304	0.0070250374	0.028324489	lcl|genolin_c35325 310 nt
GENOLIN_C40912	0.38	1.92	unknown	0.0075897356	0.084114164	0.011228962	0.035532575	lcl|genolin_c40912 233 nt
GENOLIN_C54364	0.25	1.92	unknown	0.0019843793	0.06265081	0.038759302	0.07519288	lcl|genolin_c54364 96 nt
GENOLIN_C30906	0.23	1.92	unknown	0.15176365	0.2970507	0.00041305166	0.014160166	lcl|genolin_c30906 250 nt
GENOLIN_C45402	0.17	1.92	unknown	0.29082945	0.44242156	0.0052583	0.02490889	lcl|genolin_c45402 255 nt
GENOLIN_C28429	0.13	1.92	unknown	0.43655813	0.57701087	0.0018365227	0.017926201	lcl|genolin_c28429 244 nt
GENOLIN_C34102	0.12	1.92	unknown	0.39786506	0.54238	0.0032781495	0.02099034	lcl|genolin_c34102 393 nt
GENOLIN_C58215	0.12	1.92	unknown	0.36112192	0.50893456	0.0056428066	0.02568817	lcl|genolin_c58215 115 nt
GENOLIN_C3041	0.11	1.92	unknown	0.7684875	0.84227735	0.00014141975	0.0136410035	lcl|genolin_c3041 524 nt
GENOLIN_C34080	-0.06	1.92	unknown	0.1622603	0.30909204	0.0032840664	0.021002248	lcl|genolin_c34080 407 nt
GENOLIN_C56676	-0.08	1.92	unknown	0.43434894	0.5748345	0.0013939516	0.016781088	lcl|genolin_c56676 218 nt
GENOLIN_C23786	-0.22	1.92	unknown	0.4947977	0.62760985	0.0049125897	0.02428357	lcl|genolin_c23786 382 nt
GENOLIN_C12288	0.71	1.91	unknown	0.16769382	0.3157104	0.000039380397	0.012653057	lcl|genolin_c12288 671 nt highly similar to |Q7XPM4|Q7XPM4|SubName: Full=OSJNBa0085I10.2 protein
GENOLIN_C50619	0.63	1.91	unknown	0.048361417	0.16414784	0.006566693	0.027433256	lcl|genolin_c50619 210 nt
GENOLIN_C17902	0.44	1.91	unknown	0.116517015	0.25517687	0.003708831	0.021894416	lcl|genolin_c17902 443 nt
GENOLIN_C54778	0.44	1.91	unknown	0.082128614	0.21155982	0.00013492907	0.013755384	lcl|genolin_c54778 212 nt
GENOLIN_C48345	0.28	1.91	unknown	0.21172714	0.36279568	0.0017208557	0.01766313	lcl|genolin_c48345 239 nt
GENOLIN_C54096	0.28	1.91	unknown	0.38857228	0.53436893	0.0024792312	0.019311972	lcl|genolin_c54096 360 nt
GENOLIN_C43179	0.26	1.91	unknown	0.052860532	0.1705466	0.003613854	0.02171622	lcl|genolin_c43179 258 nt
GENOLIN_C38200	0.18	1.91	unknown	0.20236729	0.35292828	0.0077354535	0.029663928	lcl|genolin_c38200 261 nt
GENOLIN_C54867	0.17	1.91	unknown	0.2357961	0.38760704	0.00020467686	0.013545015	lcl|genolin_c54867 254 nt
GENOLIN_C51474	0.12	1.91	unknown	0.2227265	0.3741272	0.0009867465	0.015494281	lcl|genolin_c51474 364 nt
GENOLIN_C7729	-0.06	1.91	unknown	0.71023095	0.79970926	0.0027568515	0.01990993	lcl|genolin_c7729 1143 nt
GENOLIN_C33230	-0.47	1.91	unknown	0.13728881	0.2802085	0.004542662	0.023533646	lcl|genolin_c33230 211 nt
GENOLIN_C50591	0.86	1.9	unknown	0.004972212	0.07556032	0.0003243367	0.014004191	lcl|genolin_c50591 152 nt
GENOLIN_C41459	0.8	1.9	transport	0.06633371	0.18944994	0.0043539954	0.023185313	lcl|genolin_c41459 447 nt
GENOLIN_C28859	0.63	1.9	unknown	0.0077816914	0.08496694	0.007685112	0.029553585	lcl|genolin_c28859 367 nt
GENOLIN_C38842	0.6	1.9	unknown	0.094089165	0.2269112	0.0001671059	0.01351614	lcl|genolin_c38842 245 nt
GENOLIN_C52089	0.58	1.9	unknown	0.0011551365	0.059518036	0.00053467584	0.014474151	lcl|genolin_c52089 285 nt
GENOLIN_C33181	0.54	1.9	unknown	0.067152366	0.1905077	0.0017560206	0.017734932	lcl|genolin_c33181 251 nt
GENOLIN_C17535	0.49	1.9	unknown	0.20891142	0.35991013	0.0018464216	0.017943874	lcl|genolin_c17535 341 nt
GENOLIN_C24888	0.49	1.9	unknown	0.057703312	0.17743298	0.00066331093	0.014604439	lcl|genolin_c24888 211 nt
GENOLIN_C53555	0.47	1.9	unknown	0.23533173	0.38713524	0.0100984685	0.03362235	lcl|genolin_c53555 231 nt
GENOLIN_C31217	0.46	1.9	unknown	0.19604607	0.34647167	0.000592705	0.014449782	lcl|genolin_c31217 319 nt
GENOLIN_C31847	0.43	1.9	unknown	0.29642192	0.4481465	0.0011343064	0.015980104	lcl|genolin_c31847 271 nt
GENOLIN_C36349	0.42	1.9	unknown	0.17255741	0.32082933	0.0037851075	0.022062352	lcl|genolin_c36349 369 nt
GENOLIN_C21420	0.36	1.9	unknown	0.010491976	0.0922944	0.005257273	0.024911625	lcl|genolin_c21420 465 nt
GENOLIN_C19868	0.33	1.9	unknown	0.015196091	0.103449315	0.01521906	0.04190548	lcl|genolin_c19868 396 nt highly similar to |Q9FMM3|Q9FMM3|SubName: Full=Gb|AAC80623.1
GENOLIN_C55489	0.29	1.9	unknown	0.10971912	0.24682947	0.00064349215	0.014574457	lcl|genolin_c55489 376 nt
GENOLIN_C43898	0.14	1.9	unknown	0.92710334	0.95300174	0.0050744456	0.02459053	lcl|genolin_c43898 245 nt
GENOLIN_C57308	0.04	1.9	unknown	0.8273283	0.8841467	0.00089124695	0.015231953	lcl|genolin_c57308 411 nt
GENOLIN_C40656	-0.08	1.9	unknown	0.1558202	0.30168295	0.00062213093	0.014499479	lcl|genolin_c40656 245 nt
GENOLIN_C11521	-0.17	1.9	unknown	0.0035420638	0.06939757	0.0011935487	0.016103746	lcl|genolin_c11521 290 nt
GENOLIN_C36201	0.93	1.89	unknown	0.0059698974	0.07832799	0.0032259808	0.02092374	lcl|genolin_c36201 260 nt
GENOLIN_C19386	0.9	1.89	unknown	0.0019412392	0.06260594	0.0056964443	0.025796233	lcl|genolin_c19386 862 nt
GENOLIN_C17616	0.82	1.89	unknown	0.0042971065	0.07309648	0.0025375483	0.019444382	lcl|genolin_c17616 608 nt
GENOLIN_C39574	0.77	1.89	unknown	0.0005014943	0.05548907	0.013479507	0.039195903	lcl|genolin_c39574 528 nt
GENOLIN_C39295	0.72	1.89	unknown	0.17411269	0.32262176	0.00062600215	0.014502642	lcl|genolin_c39295 253 nt
GENOLIN_C40238	0.7	1.89	unknown	0.012809674	0.0980136	0.0026278915	0.019689746	lcl|genolin_c40238 240 nt similar to |Q9M8J7|Q9M8J7|SubName: Full=F28L1.15 protein
GENOLIN_C54696	0.69	1.89	unknown	0.0022815939	0.06384873	0.00062848994	0.0144739095	lcl|genolin_c54696 241 nt
GENOLIN_C58336	0.67	1.89	unknown	0.01347945	0.09975292	0.00045089467	0.014212945	lcl|genolin_c58336 199 nt
GENOLIN_C55642	0.61	1.89	unknown	0.120479085	0.2600003	0.006033679	0.026412014	lcl|genolin_c55642 210 nt
GENOLIN_C44988	0.58	1.89	unknown	0.01463994	0.10234744	0.005262498	0.024908515	lcl|genolin_c44988 226 nt
GENOLIN_C46247	0.57	1.89	unknown	0.013246709	0.09922324	0.0024650407	0.019265858	lcl|genolin_c46247 416 nt
GENOLIN_C55300	0.55	1.89	unknown	0.08076397	0.20970947	0.0010412713	0.015714863	lcl|genolin_c55300 454 nt
GENOLIN_C9773	0.47	1.89	unknown	0.0031693152	0.067852736	0.0022901287	0.01886067	lcl|genolin_c9773 327 nt
GENOLIN_C13345	0.42	1.89	unknown	0.09820584	0.23206095	0.008787097	0.031449802	lcl|genolin_c13345 330 nt
GENOLIN_C30959	0.42	1.89	unknown	0.17398678	0.322488	0.0031322944	0.020722874	lcl|genolin_c30959 211 nt
GENOLIN_C42519	0.41	1.89	unknown	0.19222845	0.34234542	0.0022771666	0.01881712	lcl|genolin_c42519 173 nt
GENOLIN_C36947	0.36	1.89	cellular component organisation	0.07768409	0.2056487	0.0011008377	0.015888143	lcl|genolin_c36947 446 nt
GENOLIN_C10366	0.2	1.89	unknown	0.09177661	0.22410275	0.0015350765	0.01712588	lcl|genolin_c10366 209 nt
GENOLIN_C12905	0.1	1.89	nucleotide and DNA metabolism	0.7490079	0.82818574	0.0027479953	0.019901501	lcl|genolin_c12905 580 nt highly similar to |Q6E7H0|Q6E7H0|SubName: Full=Origin recognition complex protein 3
GENOLIN_C41563	0.05	1.89	unknown	0.95779735	0.97332317	0.0027898403	0.019980917	lcl|genolin_c41563 438 nt
GENOLIN_C35252	-0.11	1.89	unknown	0.49527794	0.6280199	0.0017140312	0.017647514	lcl|genolin_c35252 402 nt
GENOLIN_C32984	-0.12	1.89	unknown	0.08512493	0.21568008	0.000190649	0.013356612	lcl|genolin_c32984 274 nt
GENOLIN_C32972	-0.2	1.89	unknown	0.1440836	0.28806522	0.0031859004	0.020843688	lcl|genolin_c32972 344 nt
GENOLIN_C44014	-0.39	1.89	unknown	0.05619217	0.17531212	0.0045965468	0.023644531	lcl|genolin_c44014 301 nt
GENOLIN_C56336	0.95	1.88	unknown	0.009083197	0.08826067	0.0010031966	0.015574117	lcl|genolin_c56336 340 nt similar to |AM422870|AM422870|Fagopyrum esculentum gFeAP9 gene for aspartic proteinase, exons 1-13 |Fag
GENOLIN_C23404	0.74	1.88	unknown	0.011969104	0.09614726	0.00033236045	0.014025671	lcl|genolin_c23404 396 nt
GENOLIN_C27365	0.64	1.88	unknown	0.0076747285	0.0845876	0.0037967104	0.022071993	lcl|genolin_c27365 493 nt
GENOLIN_C26304	0.6	1.88	unknown	0.020411238	0.11386711	0.007199122	0.028625067	lcl|genolin_c26304 421 nt
GENOLIN_C36298	0.59	1.88	unknown	0.07119729	0.19597416	0.0035227616	0.021510083	lcl|genolin_c36298 400 nt
GENOLIN_C55162	0.46	1.88	unknown	0.037609186	0.14671248	0.004020809	0.022547603	lcl|genolin_c55162 106 nt similar to |AM423296|AM423296|Vitis vinifera contig VV78X272111.5, whole genome shotgun sequence. |Viti
GENOLIN_C46540	0.42	1.88	unknown	0.040525157	0.15152678	0.0012015598	0.01615569	lcl|genolin_c46540 350 nt
GENOLIN_C40100	0.41	1.88	translation	0.037833534	0.14701442	0.0039144973	0.022327682	lcl|genolin_c40100 587 nt highly similar to |A7Q820|A7Q820|RecName: Full=Ribosomal protein L19
GENOLIN_C42141	0.38	1.88	unknown	0.06606506	0.18908751	0.009763757	0.033084854	lcl|genolin_c42141 279 nt
GENOLIN_C11948	0.31	1.88	unknown	0.06944853	0.1936357	0.00022474128	0.013651201	lcl|genolin_c11948 386 nt
GENOLIN_C55663	0.27	1.88	unknown	0.2132341	0.36440265	0.00032761798	0.013990278	lcl|genolin_c55663 81 nt
GENOLIN_C55669	0.07	1.88	unknown	0.79237074	0.8593725	0.0020672684	0.018334659	lcl|genolin_c55669 224 nt
GENOLIN_C28867	0.98	1.87	unknown	0.012845618	0.09803868	0.00010425868	0.013455146	lcl|genolin_c28867 415 nt
GENOLIN_C53738	0.78	1.87	unknown	0.010587687	0.09262731	0.0007839751	0.014932387	lcl|genolin_c53738 242 nt
GENOLIN_C17357	0.77	1.87	unknown	0.004125007	0.07237375	0.0002567977	0.01389541	lcl|genolin_c17357 301 nt similar to |O82316|O82316|RecName: Full=Aquaporin TIP4-1
GENOLIN_C46458	0.59	1.87	unknown	0.046531484	0.1610326	0.0047362093	0.023916677	lcl|genolin_c46458 243 nt
GENOLIN_C20915	0.5	1.87	unknown	0.0077823494	0.08495481	0.0008637702	0.01524903	lcl|genolin_c20915 236 nt
GENOLIN_C26277	0.47	1.87	unknown	0.0062392605	0.07930533	0.0022473887	0.018767448	lcl|genolin_c26277 275 nt
GENOLIN_C45766	0.47	1.87	unknown	0.061530124	0.1828427	0.024043055	0.05505465	lcl|genolin_c45766 227 nt
GENOLIN_C18621	0.46	1.87	unknown	0.07751726	0.20539957	0.0048851743	0.024207124	lcl|genolin_c18621 360 nt
GENOLIN_C31472	0.43	1.87	unknown	0.0085152015	0.08666988	0.001559016	0.0171547	lcl|genolin_c31472 251 nt
GENOLIN_C27713	0.4	1.87	unknown	0.02550457	0.124378495	0.0010103132	0.015616947	lcl|genolin_c27713 338 nt similar to |AY149938|AY149938|Arabidopsis thaliana At2g47010/F14M4.16 mRNA, complete cds. |Arabidopsis
GENOLIN_C52351	0.33	1.87	unknown	0.11063482	0.24806437	0.0022590556	0.018790778	lcl|genolin_c52351 273 nt
GENOLIN_C20972	0.3	1.87	unknown	0.34684634	0.49602154	0.0010161898	0.015645495	lcl|genolin_c20972 349 nt similar to |AM460417|AM460417|Vitis vinifera contig VV78X191068.8, whole genome shotgun sequence. |Viti
GENOLIN_C49971	0.28	1.87	unknown	0.01888407	0.11060275	0.011782713	0.036520846	lcl|genolin_c49971 275 nt
GENOLIN_C30230	0.25	1.87	unknown	0.45036596	0.5892922	0.0125952875	0.037836216	lcl|genolin_c30230 302 nt
GENOLIN_C35883	0.24	1.87	unknown	0.13775618	0.2808044	0.00073579774	0.0148398625	lcl|genolin_c35883 479 nt highly similar to |Q0VJB4|Q0VJB4|SubName: Full=Putative zinc-binding protein
GENOLIN_C57168	0.21	1.87	unknown	0.025525898	0.12443195	0.0043413145	0.023173407	lcl|genolin_c57168 304 nt
GENOLIN_C26513	0.07	1.87	unknown	0.46086264	0.5985095	0.0037243345	0.021899914	lcl|genolin_c26513 245 nt
GENOLIN_C46105	0.92	1.86	unknown	0.00024386997	0.052515157	0.000024067263	0.012598536	lcl|genolin_c46105 196 nt
GENOLIN_C5398	0.89	1.86	unknown	0.004753864	0.07511856	0.0005993271	0.014474883	lcl|genolin_c5398 653 nt highly similar to |Q0VJB4|Q0VJB4|SubName: Full=Putative zinc-binding protein
GENOLIN_C50155	0.67	1.86	unknown	0.0015815689	0.061646525	0.0028565852	0.020085337	lcl|genolin_c50155 264 nt similar to |P05477|P05477|RecName: Full=17.9 kDa class II heat shock protein
GENOLIN_C39692	0.65	1.86	unknown	0.017821305	0.10845227	0.0017174359	0.017647468	lcl|genolin_c39692 258 nt
GENOLIN_C23101	0.64	1.86	metabolism	0.16130087	0.30810776	0.000055808043	0.013198178	lcl|genolin_c23101 667 nt
GENOLIN_C39395	0.51	1.86	unknown	0.018620936	0.11020409	0.006285029	0.026962543	lcl|genolin_c39395 247 nt
GENOLIN_C24319	0.48	1.86	unknown	0.13071974	0.27260575	0.0045672865	0.023574708	lcl|genolin_c24319 416 nt
GENOLIN_C44830	0.48	1.86	unknown	0.048554413	0.16438462	0.0014978633	0.017062092	lcl|genolin_c44830 233 nt
GENOLIN_C42775	0.45	1.86	unknown	0.004066975	0.07211972	0.0002483899	0.013776473	lcl|genolin_c42775 242 nt
GENOLIN_C52520	0.41	1.86	unknown	0.10599819	0.2421339	0.0023582284	0.019031268	lcl|genolin_c52520 200 nt
GENOLIN_C55311	0.4	1.86	unknown	0.092792004	0.22539023	0.0051441845	0.024722757	lcl|genolin_c55311 329 nt
GENOLIN_C57207	0.4	1.86	unknown	0.15649332	0.302474	0.00016818814	0.013440339	lcl|genolin_c57207 177 nt
GENOLIN_C39928	0.3	1.86	unknown	0.06688587	0.1901786	0.007777941	0.029736293	lcl|genolin_c39928 242 nt
GENOLIN_C9426	0.25	1.86	unknown	0.038968828	0.14887209	0.020663172	0.049965046	lcl|genolin_c9426 435 nt
GENOLIN_C8222	0.17	1.86	unknown	0.41511798	0.5579328	0.010014424	0.03350535	lcl|genolin_c8222 328 nt
GENOLIN_C27625	0.15	1.86	unknown	0.11816487	0.2573422	0.0028381103	0.02007054	lcl|genolin_c27625 278 nt similar to |Q5Z6G7|Q5Z6G7|SubName: Full=Putative xyloglucan endotransglycosylase (Os06g0697000 protein)
GENOLIN_C56551	0.15	1.86	unknown	0.04558722	0.15964003	0.0038903211	0.022282539	lcl|genolin_c56551 450 nt
GENOLIN_C39440	0.12	1.86	unknown	0.57604307	0.69548357	0.007279775	0.0287934	lcl|genolin_c39440 239 nt
GENOLIN_C44395	0.12	1.86	unknown	0.4927183	0.6256995	0.007344878	0.02893789	lcl|genolin_c44395 198 nt
GENOLIN_C40347	0.06	1.86	unknown	0.9839296	0.9894723	0.0019136419	0.018032901	lcl|genolin_c40347 238 nt
GENOLIN_C8624	-0.1	1.86	unknown	0.7167371	0.80456376	0.00049543876	0.014363407	lcl|genolin_c8624 445 nt
GENOLIN_C8369	-0.14	1.86	unknown	0.3758186	0.52245563	0.0023540342	0.01903699	lcl|genolin_c8369 224 nt similar to |Q9LRV7|Q9LRV7|SubName: Full=Gb|AAF04880.1
GENOLIN_C47690	0.57	1.85	unknown	0.01787939	0.10869555	0.00035912907	0.014107475	lcl|genolin_c47690 211 nt
GENOLIN_C54088	0.54	1.85	unknown	0.013534062	0.09977268	0.00034158706	0.014058481	lcl|genolin_c54088 209 nt
GENOLIN_C49160	0.51	1.85	unknown	0.35358402	0.50223196	0.0011825976	0.016091133	lcl|genolin_c49160 156 nt
GENOLIN_C35077	0.5	1.85	unknown	0.0015231305	0.061775547	0.009951748	0.033391573	lcl|genolin_c35077 227 nt
GENOLIN_C56354	0.49	1.85	unknown	0.06874456	0.19266854	0.0010642756	0.015770845	lcl|genolin_c56354 376 nt highly similar to |Q945P7|Q945P7|SubName: Full=At2g20670/F23N11.1
GENOLIN_C46453	0.44	1.85	unknown	0.025654206	0.12463989	0.0027762786	0.019957421	lcl|genolin_c46453 321 nt
GENOLIN_C35184	0.43	1.85	unknown	0.007051359	0.08214782	0.0018677348	0.017989643	lcl|genolin_c35184 266 nt
GENOLIN_C19561	0.4	1.85	protein metabolism and modifications	0.17236745	0.32056302	0.00004020349	0.0127417715	lcl|genolin_c19561 1078 nt highly similar to |A7P9E4|A7P9E4|RecName: Full=Peptidyl-prolyl cis-trans isomerase
GENOLIN_C57387	0.37	1.85	unknown	0.1472119	0.29191324	0.0052946457	0.024984527	lcl|genolin_c57387 217 nt
GENOLIN_C11083	0.35	1.85	unknown	0.100521944	0.235093	0.007663088	0.02951762	lcl|genolin_c11083 495 nt similar to |Q5XPJ9|Q5XPJ9|RecName: Full=Protein SCAR2
GENOLIN_C41431	0.31	1.85	unknown	0.22604239	0.37763643	0.008982061	0.031791024	lcl|genolin_c41431 222 nt similar to |Q2HS18|Q2HS18|SubName: Full=Tetratricopeptide-like helical
GENOLIN_C33835	0.29	1.85	metabolism	0.2772317	0.42931128	0.0033009087	0.021014763	lcl|genolin_c33835 442 nt
GENOLIN_C53381	0.25	1.85	unknown	0.27763647	0.42970255	0.0028618884	0.020086247	lcl|genolin_c53381 283 nt
GENOLIN_C16012	0.24	1.85	unknown	0.007440696	0.08354212	0.0008343563	0.015154707	lcl|genolin_c16012 218 nt
GENOLIN_C20738	0.19	1.85	unknown	0.2419301	0.39378116	0.0004212002	0.014199202	lcl|genolin_c20738 348 nt
GENOLIN_C55611	0.19	1.85	unknown	0.11637615	0.25501958	0.0039052777	0.02231334	lcl|genolin_c55611 250 nt
GENOLIN_C37034	0.18	1.85	unknown	0.10882892	0.24562077	0.0051808413	0.024794064	lcl|genolin_c37034 415 nt
GENOLIN_C56880	0.14	1.85	unknown	0.04620409	0.16048945	0.0062638316	0.026918702	lcl|genolin_c56880 360 nt
GENOLIN_C31430	-0.08	1.85	unknown	0.22519843	0.37675077	0.0007070168	0.01483748	lcl|genolin_c31430 440 nt
GENOLIN_C29152	-0.09	1.85	unknown	0.6792672	0.7771261	0.00013961547	0.013780816	lcl|genolin_c29152 374 nt
GENOLIN_C44001	-0.1	1.85	unknown	0.025208507	0.1238275	0.029015437	0.06200634	lcl|genolin_c44001 228 nt
GENOLIN_C52839	0.9	1.84	unknown	0.008208416	0.08602714	0.0027947798	0.019991709	lcl|genolin_c52839 311 nt
GENOLIN_C34515	0.86	1.84	unknown	0.0070507787	0.082160994	0.0010277012	0.015657151	lcl|genolin_c34515 232 nt
GENOLIN_C17236	0.78	1.84	unknown	0.0011509032	0.05955552	0.0044561946	0.023390003	lcl|genolin_c17236 454 nt
GENOLIN_C2876	0.73	1.84	carbohydrate metabolism	0.03785592	0.14699435	0.000005831993	0.009369197	lcl|genolin_c2876 1166 nt highly similar to |Q9LZV3|Q9LZV3|RecName: Full=Mannan endo-1,4-beta-mannosidase 6
GENOLIN_C28725	0.72	1.84	unknown	0.04314869	0.15566398	0.0051015057	0.024639647	lcl|genolin_c28725 357 nt
GENOLIN_C23624	0.7	1.84	unknown	0.04087504	0.15199476	0.00009629312	0.013761351	lcl|genolin_c23624 314 nt
GENOLIN_C27212	0.54	1.84	unknown	0.0022830365	0.06381472	0.002219744	0.01873472	lcl|genolin_c27212 435 nt
GENOLIN_C38710	0.49	1.84	unknown	0.0036316288	0.06959076	0.0018102897	0.017906494	lcl|genolin_c38710 255 nt
GENOLIN_C46342	0.47	1.84	unknown	0.07705741	0.20474595	0.0023822216	0.01907292	lcl|genolin_c46342 241 nt
GENOLIN_C52872	0.46	1.84	unknown	0.0076572923	0.08447297	0.00990878	0.033324204	lcl|genolin_c52872 216 nt
GENOLIN_C35178	0.44	1.84	unknown	0.047332283	0.16234152	0.000021777467	0.012373054	lcl|genolin_c35178 157 nt
GENOLIN_C23625	0.43	1.84	unknown	0.3345632	0.48496917	0.0001530571	0.013608353	lcl|genolin_c23625 273 nt
GENOLIN_C8492	0.39	1.84	unknown	0.1908847	0.3409005	0.004222774	0.02296694	lcl|genolin_c8492 648 nt
GENOLIN_C39704	0.38	1.84	unknown	0.024224937	0.12199095	0.003895124	0.022285389	lcl|genolin_c39704 248 nt
GENOLIN_C30791	0.35	1.84	unknown	0.15245828	0.29783976	0.0009927091	0.015525117	lcl|genolin_c30791 286 nt similar to |AM485151|AM485151|Vitis vinifera contig VV78X037009.7, whole genome shotgun sequence. |Viti
GENOLIN_C46913	0.33	1.84	unknown	0.04470946	0.15827446	0.00010355807	0.013514473	lcl|genolin_c46913 237 nt
GENOLIN_C48255	0.25	1.84	unknown	0.12632458	0.26731735	0.00090055715	0.015306843	lcl|genolin_c48255 300 nt highly similar to |Q9LPV7|Q9LPV7|SubName: Full=F13K23.18 protein
GENOLIN_C48140	0.1	1.84	unknown	0.75945324	0.83590513	0.040591512	0.07756841	lcl|genolin_c48140 128 nt
GENOLIN_C40755	0.05	1.84	unknown	0.9696438	0.98071283	0.00067771954	0.014665247	lcl|genolin_c40755 397 nt
GENOLIN_C29874	0.04	1.84	unknown	0.25318858	0.40502244	0.0063751354	0.02715655	lcl|genolin_c29874 256 nt
GENOLIN_C54443	0.04	1.84	unknown	0.7773526	0.8487199	0.0006129244	0.014473155	lcl|genolin_c54443 271 nt
GENOLIN_C40193	-0.05	1.84	unknown	0.79915863	0.864489	0.0012722585	0.016469367	lcl|genolin_c40193 449 nt
GENOLIN_C14683	-0.18	1.84	unknown	0.26162553	0.41357297	0.0016121208	0.017325742	lcl|genolin_c14683 245 nt
GENOLIN_C35611	0.98	1.83	unknown	0.006201236	0.0792415	0.0027374362	0.019874461	lcl|genolin_c35611 392 nt
GENOLIN_C36188	0.86	1.83	unknown	0.114101104	0.25224423	0.002141715	0.018546535	lcl|genolin_c36188 315 nt
GENOLIN_C50645	0.77	1.83	unknown	0.024223614	0.12199709	0.000017558848	0.012030135	lcl|genolin_c50645 215 nt
GENOLIN_C24144	0.72	1.83	unknown	0.01668277	0.10615122	0.023891198	0.054841693	lcl|genolin_c24144 254 nt
GENOLIN_C32142	0.71	1.83	unknown	0.013328585	0.09938695	0.0128945345	0.038317606	lcl|genolin_c32142 287 nt
GENOLIN_C3340	0.71	1.83	response to stress	0.003377191	0.068923116	0.0073997034	0.029031139	lcl|genolin_c3340 516 nt highly similar to |Q9SES3|Q9SES3|SubName: Full=Alcohol dehydrogenase
GENOLIN_C54434	0.57	1.83	unknown	0.015190964	0.10344374	0.0021014202	0.018440962	lcl|genolin_c54434 196 nt
GENOLIN_C34782	0.49	1.83	unknown	0.015896643	0.10467197	0.003120194	0.020683939	lcl|genolin_c34782 322 nt
GENOLIN_C54601	0.48	1.83	unknown	0.10976907	0.24684933	0.0137854	0.03964249	lcl|genolin_c54601 353 nt
GENOLIN_C12890	0.38	1.83	unknown	0.06771546	0.19125773	0.011923029	0.036738228	lcl|genolin_c12890 254 nt
GENOLIN_C48450	0.31	1.83	unknown	0.39435855	0.53936064	0.006690034	0.027650993	lcl|genolin_c48450 250 nt
GENOLIN_C35767	0.3	1.83	unknown	0.071666524	0.19682574	0.00016274904	0.013515713	lcl|genolin_c35767 427 nt
GENOLIN_C42009	0.3	1.83	unknown	0.11855203	0.25765952	0.0018203926	0.017903794	lcl|genolin_c42009 217 nt
GENOLIN_C41432	0.24	1.83	unknown	0.13003318	0.27175227	0.0043436037	0.023172352	lcl|genolin_c41432 221 nt
GENOLIN_C28507	0.22	1.83	unknown	0.4409788	0.58114225	0.0009740171	0.015471695	lcl|genolin_c28507 254 nt similar to |AM451379|AM451379|Vitis vinifera contig VV78X243223.16, whole genome shotgun sequence. |Vit
GENOLIN_C30334	0.21	1.83	unknown	0.14585638	0.29029217	0.008647317	0.031266578	lcl|genolin_c30334 366 nt
GENOLIN_C35643	0.19	1.83	unknown	0.037467424	0.14646883	0.011439025	0.035890147	lcl|genolin_c35643 288 nt
GENOLIN_C55207	0.16	1.83	unknown	0.49894163	0.63148165	0.0011734456	0.016069857	lcl|genolin_c55207 424 nt
GENOLIN_C49622	0.14	1.83	unknown	0.5494599	0.67366946	0.0009599876	0.015454341	lcl|genolin_c49622 335 nt
GENOLIN_C41163	0.07	1.83	unknown	0.03053436	0.13441108	0.0016662276	0.01752718	lcl|genolin_c41163 231 nt
GENOLIN_C52863	0.01	1.83	unknown	0.60780394	0.72112054	0.000944809	0.015358585	lcl|genolin_c52863 376 nt
GENOLIN_C50974	-0.14	1.83	unknown	0.2559232	0.40792936	0.0010299041	0.015670218	lcl|genolin_c50974 226 nt
GENOLIN_C12837	0.9	1.82	unknown	0.010075049	0.09113089	0.00035630004	0.0141514605	lcl|genolin_c12837 1642 nt
GENOLIN_C48566	0.78	1.82	unknown	0.0070064818	0.08202298	0.0024173935	0.019114723	lcl|genolin_c48566 299 nt
GENOLIN_C46000	0.68	1.82	unknown	0.013748624	0.10039882	0.0034262901	0.021272311	lcl|genolin_c46000 260 nt
GENOLIN_C26212	0.64	1.82	unknown	0.09949563	0.2337972	0.011130493	0.035374757	lcl|genolin_c26212 223 nt
GENOLIN_C55401	0.51	1.82	unknown	0.11070279	0.24814726	0.008628267	0.03122678	lcl|genolin_c55401 328 nt
GENOLIN_C35568	0.49	1.82	unknown	0.011048547	0.09363965	0.004544235	0.023536561	lcl|genolin_c35568 243 nt
GENOLIN_C9736	0.46	1.82	unknown	0.121878095	0.26178414	0.00014881002	0.013728535	lcl|genolin_c9736 362 nt
GENOLIN_C26996	0.44	1.82	unknown	0.011046378	0.09365433	0.015364199	0.042125862	lcl|genolin_c26996 239 nt
GENOLIN_C47588	0.42	1.82	unknown	0.34193987	0.49153727	0.00025769413	0.013863408	lcl|genolin_c47588 266 nt highly similar to |Q9LVF1|Q9LVF1|SubName: Full=Emb|CAB45066.1 (AT3g21550/MIL23_11)
GENOLIN_C49046	0.35	1.82	unknown	0.040751114	0.15192215	0.0007678987	0.014912727	lcl|genolin_c49046 204 nt
GENOLIN_C57101	0.34	1.82	unknown	0.15172954	0.2970324	0.007413272	0.029057456	lcl|genolin_c57101 448 nt highly similar to |Q69MT7|Q69MT7|SubName: Full=C2 domain-containing protein-like (Os09g0516900 protein)
GENOLIN_C6068	0.32	1.82	unknown	0.017993871	0.10890896	0.0032782005	0.02098778	lcl|genolin_c6068 620 nt
GENOLIN_C17200	0.29	1.82	unknown	0.02155781	0.116356924	0.0008654776	0.015250279	lcl|genolin_c17200 337 nt
GENOLIN_C24250	0.26	1.82	unknown	0.11406315	0.25219515	0.011863767	0.03665502	lcl|genolin_c24250 275 nt
GENOLIN_C25836	0.26	1.82	unknown	0.29493946	0.4465801	0.005243757	0.02490584	lcl|genolin_c25836 256 nt
GENOLIN_C37262	0.22	1.82	unknown	0.028425382	0.13010058	0.00054116896	0.014407154	lcl|genolin_c37262 416 nt
GENOLIN_C43636	0.22	1.82	unknown	0.47573906	0.6112172	0.0005387687	0.014433983	lcl|genolin_c43636 251 nt
GENOLIN_C25686	0.19	1.82	metabolism	0.22818565	0.37984276	0.006530653	0.02739323	lcl|genolin_c25686 777 nt
GENOLIN_C22405	0.12	1.82	development	0.17991853	0.32897487	0.0027454025	0.019888906	lcl|genolin_c22405 457 nt similar to |AY062111|AY062111|Arabidopsis thaliana AT3g54350/T12E18_40 mRNA sequence. |Arabidopsis thal
GENOLIN_C23448	0.11	1.82	unknown	0.9791759	0.98642707	0.0047577606	0.023942461	lcl|genolin_c23448 349 nt
GENOLIN_C26426	0.1	1.82	unknown	0.09453402	0.22741298	0.008662108	0.031290915	lcl|genolin_c26426 382 nt
GENOLIN_C17030	-0.01	1.82	unknown	0.8372122	0.8911792	0.0015029283	0.017065544	lcl|genolin_c17030 299 nt similar to |D58424|D58424|Arabidopsis thaliana AtCDC5 mRNA for Myb-like DNA binding protein, complete c
GENOLIN_C36622	-0.03	1.82	unknown	0.64109176	0.7477743	0.00071636244	0.014846357	lcl|genolin_c36622 277 nt
GENOLIN_C53499	-0.04	1.82	unknown	0.58687115	0.70430696	0.0028885838	0.020137098	lcl|genolin_c53499 245 nt
GENOLIN_C35196	-0.13	1.82	protein metabolism and modifications	0.311	0.4624839	0.00049359084	0.014354496	lcl|genolin_c35196 477 nt highly similar to |Q53KU9|Q53KU9|SubName: Full=Probable protein kinase [imported]-Arabidopsis thaliana
GENOLIN_C356	-0.23	1.82	unknown	0.05487689	0.17346254	0.0023719033	0.019065667	lcl|genolin_c356 581 nt
GENOLIN_C27881	0.94	1.81	unknown	0.0004501237	0.056437053	0.00045207597	0.014230924	lcl|genolin_c27881 349 nt
GENOLIN_C27577	0.91	1.81	unknown	0.09386686	0.22677368	0.001883644	0.018005148	lcl|genolin_c27577 298 nt
GENOLIN_C40189	0.81	1.81	unknown	0.018721068	0.110415675	0.00027755077	0.013741566	lcl|genolin_c40189 234 nt
GENOLIN_C31863	0.79	1.81	unknown	0.080754675	0.20970799	0.0013031568	0.016489074	lcl|genolin_c31863 214 nt
GENOLIN_C51533	0.55	1.81	unknown	0.13383347	0.27612534	0.0040286714	0.022572672	lcl|genolin_c51533 262 nt
GENOLIN_C44098	0.5	1.81	unknown	0.0139048565	0.10074308	0.024136024	0.055191576	lcl|genolin_c44098 217 nt
GENOLIN_C41693	0.46	1.81	unknown	0.3330454	0.48352802	0.0016260163	0.017390834	lcl|genolin_c41693 261 nt
GENOLIN_C44085	0.43	1.81	unknown	0.11700426	0.25577736	0.0021374652	0.018537298	lcl|genolin_c44085 232 nt
GENOLIN_C48920	0.42	1.81	unknown	0.22772564	0.3794321	0.0060821697	0.026509702	lcl|genolin_c48920 217 nt
GENOLIN_C13035	0.33	1.81	unknown	0.33803654	0.48825014	0.014460109	0.040698484	lcl|genolin_c13035 325 nt
GENOLIN_C44287	0.16	1.81	unknown	0.6930888	0.7869395	0.00015196358	0.013615061	lcl|genolin_c44287 213 nt
GENOLIN_C44564	0.15	1.81	unknown	0.07684675	0.20452574	0.022988493	0.053475678	lcl|genolin_c44564 233 nt
GENOLIN_C41201	0.09	1.81	unknown	0.8199558	0.8791832	0.0023054092	0.018912962	lcl|genolin_c41201 300 nt
GENOLIN_C9340	-0.21	1.81	protein metabolism and modifications	0.015758116	0.104375236	0.00023723628	0.013628362	lcl|genolin_c9340 1677 nt highly similar to |Q9LUM0|Q9LUM0|SubName: Full=Emb|CAB36798.1
GENOLIN_C1926	0.93	1.8	transcription	0.12528297	0.26603934	0.0009092031	0.015275464	lcl|genolin_c1926 1497 nt highly similar to |Q9SEC4|Q9SEC4|SubName: Full=Myb-related transcription factor
GENOLIN_C7514	0.84	1.8	unknown	0.008302327	0.08614651	0.0021524283	0.018573713	lcl|genolin_c7514 361 nt
GENOLIN_C50734	0.8	1.8	unknown	0.00366877	0.069773465	0.0007125923	0.014827584	lcl|genolin_c50734 317 nt
GENOLIN_C47387	0.74	1.8	unknown	0.18740365	0.33741933	0.0009828846	0.015501561	lcl|genolin_c47387 267 nt
GENOLIN_C49521	0.67	1.8	unknown	0.0050106994	0.07561873	0.001371495	0.016670123	lcl|genolin_c49521 336 nt
GENOLIN_C41915	0.66	1.8	unknown	0.10378761	0.23952253	0.0058270767	0.026041023	lcl|genolin_c41915 217 nt
GENOLIN_C34610	0.61	1.8	unknown	0.012009891	0.09618529	0.0015131356	0.017089812	lcl|genolin_c34610 233 nt
GENOLIN_C45537	0.6	1.8	unknown	0.02059932	0.114279106	0.0033726608	0.021196399	lcl|genolin_c45537 216 nt
GENOLIN_C43360	0.56	1.8	unknown	0.040678665	0.15182886	0.012647047	0.037930556	lcl|genolin_c43360 252 nt
GENOLIN_C31871	0.53	1.8	unknown	0.07042652	0.19492519	0.005887411	0.02618007	lcl|genolin_c31871 224 nt
GENOLIN_C11050	0.51	1.8	unknown	0.047952868	0.16336156	0.00023856689	0.013620825	lcl|genolin_c11050 696 nt
GENOLIN_C37867	0.46	1.8	unknown	0.1482172	0.2931803	0.0035946493	0.021698771	lcl|genolin_c37867 375 nt
GENOLIN_C13136	0.43	1.8	unknown	0.009957297	0.0906979	0.0031600983	0.020806361	lcl|genolin_c13136 258 nt
GENOLIN_C14236	0.4	1.8	unknown	0.12846093	0.26963994	0.001455449	0.016892854	lcl|genolin_c14236 800 nt
GENOLIN_C21616	0.39	1.8	unknown	0.06468181	0.1870347	0.002070187	0.018343085	lcl|genolin_c21616 318 nt
GENOLIN_C56750	0.37	1.8	unknown	0.16497654	0.3123827	0.00676704	0.027808912	lcl|genolin_c56750 284 nt
GENOLIN_C24334	0.36	1.8	unknown	0.031128015	0.13557033	0.0030039635	0.02043985	lcl|genolin_c24334 358 nt
GENOLIN_C35908	0.34	1.8	unknown	0.603477	0.71761805	0.0006421022	0.014585519	lcl|genolin_c35908 282 nt
GENOLIN_C52741	0.33	1.8	unknown	0.00009983379	0.049938735	0.00021561323	0.013648375	lcl|genolin_c52741 296 nt
GENOLIN_C19952	0.25	1.8	unknown	0.26609975	0.41801748	0.0029234907	0.020232102	lcl|genolin_c19952 508 nt
GENOLIN_C34350	0.22	1.8	unknown	0.016896367	0.106648326	0.00030462502	0.013927551	lcl|genolin_c34350 317 nt
GENOLIN_C14638	0.21	1.8	unknown	0.007140147	0.08242236	0.00011251932	0.0134414425	lcl|genolin_c14638 645 nt
GENOLIN_C18084	0.21	1.8	unknown	0.28236434	0.4343183	0.0032854322	0.021005215	lcl|genolin_c18084 366 nt
GENOLIN_C42621	0.19	1.8	unknown	0.005342686	0.07628936	0.0021356833	0.018532194	lcl|genolin_c42621 211 nt
GENOLIN_C39167	0.12	1.8	unknown	0.40249592	0.5466754	0.0011545739	0.01603292	lcl|genolin_c39167 597 nt
GENOLIN_C45495	0.07	1.8	unknown	0.93216074	0.9562966	0.0014882912	0.017048929	lcl|genolin_c45495 410 nt
GENOLIN_C47182	-0.01	1.8	unknown	0.47336578	0.6091949	0.003928161	0.022367282	lcl|genolin_c47182 334 nt
GENOLIN_C608	-0.01	1.8	unknown	0.9940761	0.996005	0.00907245	0.031909738	lcl|genolin_c608 642 nt similar to |AB188295|AB188295|Daucus carota C-EF7 mRNA for embryonic element binding Factor 7, partial cd
GENOLIN_C41248	-0.06	1.8	unknown	0.5447392	0.6700028	0.0043490566	0.023172256	lcl|genolin_c41248 261 nt
GENOLIN_C44606	0.9	1.79	unknown	0.0039328714	0.07110708	0.00032524017	0.013939848	lcl|genolin_c44606 265 nt
GENOLIN_C45341	0.78	1.79	unknown	0.032085985	0.13731405	0.0009993041	0.015529212	lcl|genolin_c45341 247 nt
GENOLIN_C36672	0.55	1.79	unknown	0.08193842	0.21126255	0.013616748	0.039403148	lcl|genolin_c36672 493 nt
GENOLIN_C19648	0.51	1.79	unknown	0.017417273	0.10760258	0.00036322905	0.014066897	lcl|genolin_c19648 440 nt
GENOLIN_C9975	0.48	1.79	unknown	0.0001139955	0.051643185	0.0030144842	0.02044872	lcl|genolin_c9975 230 nt
GENOLIN_C12752	0.43	1.79	unknown	0.32154623	0.47246104	0.002978088	0.020397846	lcl|genolin_c12752 204 nt
GENOLIN_C13594	0.39	1.79	unknown	0.5243475	0.6524588	0.00020891415	0.013555852	lcl|genolin_c13594 361 nt
GENOLIN_C40436	0.38	1.79	unknown	0.20189033	0.35246766	0.0012811699	0.016456693	lcl|genolin_c40436 246 nt
GENOLIN_C55773	0.35	1.79	unknown	0.22643572	0.37800422	0.0054258355	0.025243085	lcl|genolin_c55773 401 nt
GENOLIN_C5369	0.34	1.79	unknown	0.2580637	0.4099804	0.002332095	0.018961601	lcl|genolin_c5369 421 nt
GENOLIN_C31507	0.2	1.79	unknown	0.11707673	0.25584263	0.0026125025	0.019650286	lcl|genolin_c31507 239 nt
GENOLIN_C46572	0.17	1.79	unknown	0.13096736	0.2729325	0.0011825268	0.01609487	lcl|genolin_c46572 260 nt
GENOLIN_C25369	0.16	1.79	unknown	0.66564256	0.76654243	0.0026635253	0.019759709	lcl|genolin_c25369 325 nt
GENOLIN_C35790	0.13	1.79	unknown	0.39679688	0.54152334	0.0011637384	0.0160454	lcl|genolin_c35790 183 nt
GENOLIN_C57980	0.12	1.79	unknown	0.06264206	0.18431066	0.00072256866	0.0147972535	lcl|genolin_c57980 258 nt
GENOLIN_C32667	0.01	1.79	unknown	0.8686778	0.91303575	0.0033091668	0.021038586	lcl|genolin_c32667 225 nt
GENOLIN_C5534	0	1.79	protein metabolism and modifications	0.95049477	0.9684024	0.0010209101	0.015630357	lcl|genolin_c5534 710 nt highly similar to |A0FK54|A0FK54|SubName: Full=Guanylyl cyclase
GENOLIN_C39293	-0.01	1.79	unknown	0.83559376	0.89004827	0.015455745	0.04223519	lcl|genolin_c39293 248 nt
GENOLIN_C51545	-0.01	1.79	unknown	0.6155496	0.72721994	0.004010469	0.02251672	lcl|genolin_c51545 253 nt
GENOLIN_C55792	0.93	1.78	unknown	0.017661741	0.10815283	0.00068007124	0.014688846	lcl|genolin_c55792 235 nt
GENOLIN_C39110	0.87	1.78	unknown	0.0163369	0.10551637	0.003945637	0.022387441	lcl|genolin_c39110 253 nt
GENOLIN_C19261	0.8	1.78	unknown	0.017238954	0.10730159	0.0021759626	0.018642133	lcl|genolin_c19261 262 nt
GENOLIN_C18507	0.7	1.78	unknown	0.015091209	0.10330647	0.005749739	0.025889106	lcl|genolin_c18507 579 nt
GENOLIN_C9520	0.55	1.78	unknown	0.039692774	0.15003832	0.0015232771	0.017117212	lcl|genolin_c9520 592 nt
GENOLIN_C17734	0.46	1.78	unknown	0.019679202	0.11236801	0.001996351	0.018190494	lcl|genolin_c17734 256 nt
GENOLIN_C14275	0.44	1.78	nucleotide and DNA metabolism	0.08055674	0.20937516	0.0005326149	0.0144856945	lcl|genolin_c14275 1550 nt highly similar to |Q9LHQ7|Q9LHQ7|RecName: Full=mRNA cap guanine-N7 methyltransferase 1
GENOLIN_C55234	0.44	1.78	unknown	0.13812561	0.2811755	0.00448034	0.02343489	lcl|genolin_c55234 344 nt
GENOLIN_C39553	0.42	1.78	unknown	0.021684228	0.11651541	0.00064815243	0.014573732	lcl|genolin_c39553 238 nt
GENOLIN_C40275	0.42	1.78	unknown	0.20560616	0.35629943	0.00092476147	0.015272496	lcl|genolin_c40275 231 nt
GENOLIN_C16759	0.41	1.78	unknown	0.03832732	0.14786826	0.0002898866	0.013809333	lcl|genolin_c16759 506 nt highly similar to |Q6YXI9|Q6YXI9|SubName: Full=Zinc finger (C3HC4-type RING finger) protein-like
GENOLIN_C17178	0.37	1.78	unknown	0.018827949	0.11055721	0.0002579734	0.013862426	lcl|genolin_c17178 324 nt
GENOLIN_C25234	0.33	1.78	unknown	0.0956769	0.22886677	0.003006236	0.020440387	lcl|genolin_c25234 231 nt
GENOLIN_C27012	0.33	1.78	unknown	0.02336818	0.12000464	0.008428347	0.030918762	lcl|genolin_c27012 458 nt
GENOLIN_C36381	0.33	1.78	unknown	0.034254953	0.14121015	0.006441475	0.027259685	lcl|genolin_c36381 206 nt
GENOLIN_C47969	0.26	1.78	unknown	0.060644884	0.18158299	0.005456087	0.02530297	lcl|genolin_c47969 215 nt
GENOLIN_C20412	0.11	1.78	unknown	0.24738066	0.3993098	0.011543758	0.036058474	lcl|genolin_c20412 366 nt highly similar to |Q9FT44|Q9FT44|SubName: Full=VPS13-like protein
GENOLIN_C25187	0.06	1.78	unknown	0.9648927	0.97796726	0.00072195637	0.014810755	lcl|genolin_c25187 221 nt
GENOLIN_C17866	0	1.78	unknown	0.726889	0.8122193	0.00020067532	0.013510495	lcl|genolin_c17866 219 nt
GENOLIN_C46109	0	1.78	unknown	0.6193024	0.7304495	0.0014509987	0.016883262	lcl|genolin_c46109 255 nt
GENOLIN_C55301	-0.08	1.78	unknown	0.52160627	0.6502104	0.0011225222	0.01595886	lcl|genolin_c55301 312 nt
GENOLIN_C53382	0.9	1.77	unknown	0.0007787256	0.057442676	0.0016564073	0.017498948	lcl|genolin_c53382 315 nt
GENOLIN_C1331	0.79	1.77	response to stress	0.000096018404	0.05123222	0.00061664	0.014487465	lcl|genolin_c1331 3460 nt highly similar to |B2L1Z0|B2L1Z0|SubName: Full=PHO2
GENOLIN_C55153	0.78	1.77	unknown	0.087614976	0.21878004	0.00363897	0.021766078	lcl|genolin_c55153 250 nt
GENOLIN_C39601	0.74	1.77	unknown	0.036565144	0.14466096	0.0026689412	0.019765267	lcl|genolin_c39601 253 nt
GENOLIN_C29175	0.66	1.77	metabolism	0.024856474	0.123207346	0.0019959991	0.018190846	lcl|genolin_c29175 674 nt highly similar to |Q9M2C3|Q9M2C3|SubName: Full=Nodulin-like protein
GENOLIN_C10804	0.64	1.77	unknown	0.12553927	0.2662657	0.0014680999	0.016955208	lcl|genolin_c10804 506 nt
GENOLIN_C14853	0.49	1.77	unknown	0.10828307	0.24499913	0.0054028984	0.025199283	lcl|genolin_c14853 919 nt highly similar to |Q9C6Z2|Q9C6Z2|SubName: Full=Diadenosine 5,5-P1,P4-tetraphosphate hydrolase, putative
GENOLIN_C30392	0.47	1.77	unknown	0.20465891	0.35549176	0.0064786137	0.027315125	lcl|genolin_c30392 439 nt
GENOLIN_C36968	0.31	1.77	unknown	0.010121558	0.09120798	0.0031428537	0.02073972	lcl|genolin_c36968 361 nt
GENOLIN_C43617	0.31	1.77	unknown	0.034662593	0.14174677	0.0037285788	0.02190828	lcl|genolin_c43617 294 nt
GENOLIN_C25201	0.2	1.77	unknown	0.36397588	0.51169527	0.002530938	0.019438488	lcl|genolin_c25201 440 nt
GENOLIN_C21947	0.17	1.77	unknown	0.045346685	0.15922734	0.0070764553	0.028384414	lcl|genolin_c21947 393 nt
GENOLIN_C26450	0.15	1.77	unknown	0.645649	0.7513015	0.0038532552	0.022234246	lcl|genolin_c26450 424 nt
GENOLIN_C46433	0.14	1.77	unknown	0.563245	0.68495715	0.009782693	0.03312493	lcl|genolin_c46433 228 nt
GENOLIN_C39380	0.13	1.77	unknown	0.17209409	0.32030272	0.005680701	0.02576752	lcl|genolin_c39380 486 nt
GENOLIN_C15952	0.1	1.77	unknown	0.3131737	0.4643217	0.0016163527	0.017335234	lcl|genolin_c15952 238 nt
GENOLIN_C31429	0.08	1.77	unknown	0.08237353	0.21198604	0.005362929	0.025123527	lcl|genolin_c31429 282 nt
GENOLIN_C44814	0.08	1.77	unknown	0.847747	0.89864814	0.007107665	0.028438594	lcl|genolin_c44814 212 nt
GENOLIN_C24205	0.03	1.77	unknown	0.98824173	0.99220884	0.0006564459	0.014549552	lcl|genolin_c24205 350 nt
GENOLIN_C44863	-0.19	1.77	unknown	0.17112122	0.31934604	0.004621325	0.023703944	lcl|genolin_c44863 231 nt
GENOLIN_C39939	-0.23	1.77	unknown	0.22761434	0.3793125	0.0048192074	0.02406969	lcl|genolin_c39939 650 nt
GENOLIN_C17121	-0.24	1.77	response to stress	0.050601743	0.1672365	0.007005836	0.028300954	lcl|genolin_c17121 656 nt highly similar to |Q84L30|Q84L30|RecName: Full=Putative DNA repair protein RAD23-4
GENOLIN_C44776	0.99	1.76	unknown	0.016949147	0.10679897	0.0014352712	0.016860275	lcl|genolin_c44776 237 nt
GENOLIN_C25144	0.88	1.76	unknown	0.00019318957	0.052711114	0.0017155983	0.017648049	lcl|genolin_c25144 378 nt
GENOLIN_C29964	0.86	1.76	unknown	0.0005506616	0.055787593	0.001058129	0.015754929	lcl|genolin_c29964 539 nt
GENOLIN_C12805	0.77	1.76	unknown	0.21023755	0.36123577	0.0023149517	0.018934565	lcl|genolin_c12805 337 nt highly similar to |AM433610|AM433610|Vitis vinifera contig VV79X005321.2, whole genome shotgun sequence
GENOLIN_C47255	0.76	1.76	unknown	0.0035241689	0.06941514	0.006803048	0.027865939	lcl|genolin_c47255 264 nt
GENOLIN_C38116	0.65	1.76	unknown	0.0056298114	0.07750836	0.0058965855	0.026198361	lcl|genolin_c38116 203 nt
GENOLIN_C14437	0.57	1.76	unknown	0.10932961	0.24636872	0.0076990845	0.029582899	lcl|genolin_c14437 242 nt
GENOLIN_C23158	0.53	1.76	unknown	0.07345404	0.19938593	0.00057166535	0.014380841	lcl|genolin_c23158 449 nt
GENOLIN_C47658	0.48	1.76	unknown	0.114267476	0.25246093	0.0014513179	0.016874334	lcl|genolin_c47658 409 nt
GENOLIN_C49480	0.45	1.76	unknown	0.01843412	0.10977491	0.0009615764	0.015463888	lcl|genolin_c49480 219 nt
GENOLIN_C53874	0.44	1.76	unknown	0.035391185	0.14310543	0.0017760758	0.017802408	lcl|genolin_c53874 93 nt
GENOLIN_C46814	0.43	1.76	unknown	0.054596074	0.17304191	0.012201027	0.03715981	lcl|genolin_c46814 207 nt
GENOLIN_C38701	0.38	1.76	unknown	0.06861771	0.19247027	0.02492365	0.056312703	lcl|genolin_c38701 262 nt
GENOLIN_C18744	0.37	1.76	unknown	0.038328156	0.14785962	0.003111361	0.020666553	lcl|genolin_c18744 263 nt
GENOLIN_C46317	0.36	1.76	unknown	0.08697458	0.21815652	0.0028768997	0.020130951	lcl|genolin_c46317 244 nt
GENOLIN_C37864	0.31	1.76	unknown	0.005346396	0.0762743	0.00018650008	0.013346931	lcl|genolin_c37864 261 nt
GENOLIN_C4551	0.3	1.76	unknown	0.10268928	0.23810923	0.0020178212	0.018246947	lcl|genolin_c4551 200 nt
GENOLIN_C32737	0.28	1.76	unknown	0.48666272	0.6206355	0.0022223883	0.018736672	lcl|genolin_c32737 210 nt
GENOLIN_C51653	0.27	1.76	unknown	0.15197915	0.29729074	0.013872223	0.039789017	lcl|genolin_c51653 242 nt
GENOLIN_C53179	0.24	1.76	unknown	0.0023253323	0.06395463	0.00029986686	0.0138871735	lcl|genolin_c53179 258 nt
GENOLIN_C45798	0.03	1.76	unknown	0.73482496	0.8179844	0.008746143	0.031402133	lcl|genolin_c45798 224 nt
GENOLIN_C40186	-0.06	1.76	unknown	0.45330626	0.5918011	0.0054206015	0.02524142	lcl|genolin_c40186 232 nt
GENOLIN_C8635	0.83	1.75	unknown	0.009916897	0.09051878	0.00015523165	0.013671244	lcl|genolin_c8635 1992 nt highly similar to |Q93ZQ5|Q93ZQ5|SubName: Full=AT4g22990/F7H19_170
GENOLIN_C41154	0.68	1.75	unknown	0.09043992	0.22221732	0.0009069221	0.015292289	lcl|genolin_c41154 231 nt
GENOLIN_C27973	0.67	1.75	unknown	0.0044430825	0.07377637	0.0055349036	0.025435552	lcl|genolin_c27973 382 nt
GENOLIN_C50322	0.67	1.75	unknown	0.032969195	0.13895153	0.00026912944	0.013885351	lcl|genolin_c50322 277 nt similar to |Q9ZT65|Q9ZT65|SubName: Full=Polygalacturonase 7
GENOLIN_C51307	0.67	1.75	unknown	0.023213735	0.119685076	0.00014423906	0.0136307385	lcl|genolin_c51307 390 nt
GENOLIN_C45120	0.64	1.75	unknown	0.12089482	0.2605228	0.00013805334	0.013743091	lcl|genolin_c45120 257 nt
GENOLIN_C52253	0.63	1.75	unknown	0.06703127	0.19033282	0.003469713	0.021387994	lcl|genolin_c52253 301 nt
GENOLIN_C41012	0.62	1.75	unknown	0.024616532	0.122714676	0.015734196	0.042631023	lcl|genolin_c41012 240 nt
GENOLIN_C53451	0.61	1.75	unknown	0.007334318	0.08292943	0.0033865746	0.021198055	lcl|genolin_c53451 385 nt
GENOLIN_C29397	0.56	1.75	transport	0.017398447	0.107610874	0.0018427069	0.017926473	lcl|genolin_c29397 374 nt highly similar to |Q94A18|Q94A18|RecName: Full=Pleiotropic drug resistance protein 1
GENOLIN_C33559	0.55	1.75	unknown	0.11808905	0.25724706	0.001359432	0.016627613	lcl|genolin_c33559 257 nt
GENOLIN_C28644	0.52	1.75	unknown	0.15362272	0.29918954	0.010269036	0.03390434	lcl|genolin_c28644 534 nt
GENOLIN_C12944	0.51	1.75	unknown	0.17390604	0.32241303	0.000071905575	0.013346649	lcl|genolin_c12944 404 nt
GENOLIN_C3383	0.46	1.75	amino acid metabolism	0.01323816	0.099205635	0.0002559702	0.013882882	lcl|genolin_c3383 1316 nt highly similar to |A9PL06|A9PL06|RecName: Full=Serine hydroxymethyltransferase
GENOLIN_C47577	0.4	1.75	unknown	0.12191559	0.26184124	0.008100118	0.030335722	lcl|genolin_c47577 231 nt
GENOLIN_C49179	0.39	1.75	unknown	0.017605592	0.10812612	0.0025259012	0.019438257	lcl|genolin_c49179 307 nt
GENOLIN_C51255	0.39	1.75	unknown	0.06298569	0.184767	0.0014816946	0.017031994	lcl|genolin_c51255 236 nt
GENOLIN_C37717	0.33	1.75	unknown	0.01844555	0.10977491	0.0044957083	0.023449458	lcl|genolin_c37717 403 nt
GENOLIN_C43637	0.33	1.75	unknown	0.081776984	0.21105027	0.0016346454	0.017399246	lcl|genolin_c43637 242 nt
GENOLIN_C20457	0.29	1.75	unknown	0.31463158	0.46573544	0.0041955807	0.022936858	lcl|genolin_c20457 367 nt
GENOLIN_C45105	0.24	1.75	unknown	0.32019457	0.47121033	0.0052541285	0.024911925	lcl|genolin_c45105 221 nt
GENOLIN_C46387	0.21	1.75	unknown	0.63770545	0.745182	0.0032602602	0.020953547	lcl|genolin_c46387 225 nt
GENOLIN_C24625	0.1	1.75	unknown	0.1793687	0.3283071	0.005329551	0.02506799	lcl|genolin_c24625 219 nt
GENOLIN_C4917	0.1	1.75	protein metabolism and modifications	0.30465886	0.45643225	0.0002335856	0.013671506	lcl|genolin_c4917 621 nt highly similar to |Q9M513|Q9M513|SubName: Full=Wound-inducible carboxypeptidase
GENOLIN_C46622	0.07	1.75	unknown	0.26381266	0.41577116	0.009325862	0.032419235	lcl|genolin_c46622 210 nt
GENOLIN_C18929	-0.02	1.75	unknown	0.9462429	0.9656275	0.021086382	0.050560653	lcl|genolin_c18929 317 nt
GENOLIN_C26338	-0.13	1.75	unknown	0.4164222	0.5589348	0.017772093	0.045727294	lcl|genolin_c26338 256 nt
GENOLIN_C36518	0.98	1.74	unknown	0.00057863136	0.056134257	0.0039914334	0.022472132	lcl|genolin_c36518 324 nt
GENOLIN_C50347	0.72	1.74	unknown	0.0071963146	0.08255476	0.0011301204	0.015979113	lcl|genolin_c50347 216 nt similar to |AF429985|AF429985|Lycopersicon esculentum arabinosidase ARA-1 mRNA, complete cds. |Solanum
GENOLIN_C51244	0.68	1.74	cellular component organisation	0.24612512	0.39811286	0.00429274	0.023096716	lcl|genolin_c51244 332 nt highly similar to |Q9FLQ7|Q9FLQ7|RecName: Full=Formin-like protein 20
GENOLIN_C39095	0.62	1.74	unknown	0.15102208	0.29626337	0.0055878228	0.025567774	lcl|genolin_c39095 381 nt
GENOLIN_C39051	0.61	1.74	unknown	0.00037147978	0.053570062	0.0016167295	0.017335285	lcl|genolin_c39051 243 nt
GENOLIN_C50232	0.59	1.74	unknown	0.025949717	0.12520158	0.011620425	0.036200866	lcl|genolin_c50232 226 nt
GENOLIN_C25318	0.58	1.74	unknown	0.319563	0.47056928	0.017130934	0.04476237	lcl|genolin_c25318 296 nt
GENOLIN_C30377	0.49	1.74	unknown	0.014301507	0.10153351	0.0124140065	0.037521485	lcl|genolin_c30377 114 nt
GENOLIN_C54435	0.47	1.74	unknown	0.048477236	0.16429709	0.008277986	0.030647099	lcl|genolin_c54435 142 nt
GENOLIN_C39460	0.42	1.74	unknown	0.0053314767	0.076310836	0.007684142	0.029557174	lcl|genolin_c39460 263 nt
GENOLIN_C43710	0.41	1.74	unknown	0.2673513	0.4192703	0.0054594153	0.025310846	lcl|genolin_c43710 209 nt
GENOLIN_C6790	0.38	1.74	unknown	0.06263067	0.18429974	0.0031180661	0.020675717	lcl|genolin_c6790 288 nt
GENOLIN_C28260	0.35	1.74	unknown	0.02030381	0.11365069	0.0015331869	0.017125305	lcl|genolin_c28260 239 nt
GENOLIN_C45379	0.32	1.74	unknown	0.01070914	0.09306254	0.0037734893	0.022035986	lcl|genolin_c45379 276 nt
GENOLIN_C45906	0.32	1.74	unknown	0.0024471674	0.064782485	0.0007659086	0.014898922	lcl|genolin_c45906 233 nt
GENOLIN_C37040	0.28	1.74	unknown	0.26973572	0.42164645	0.004356374	0.023195328	lcl|genolin_c37040 240 nt
GENOLIN_C20223	0.27	1.74	unknown	0.42539218	0.5673274	0.004632294	0.023708005	lcl|genolin_c20223 279 nt
GENOLIN_C49117	0.25	1.74	unknown	0.679028	0.7769079	0.009549602	0.03273537	lcl|genolin_c49117 264 nt
GENOLIN_C22197	0.22	1.74	unknown	0.7765875	0.848251	0.0008124302	0.015061803	lcl|genolin_c22197 340 nt
GENOLIN_C31003	0.22	1.74	unknown	0.71335256	0.8023587	0.003338935	0.021121202	lcl|genolin_c31003 402 nt
GENOLIN_C34256	0.21	1.74	unknown	0.24143934	0.39327562	0.0009353254	0.015338217	lcl|genolin_c34256 315 nt
GENOLIN_C7131	0.21	1.74	amino acid metabolism	0.27806348	0.43012777	0.0012783902	0.016466387	lcl|genolin_c7131 510 nt highly similar to |Q9SGU9|Q9SGU9|SubName: Full=F1N19.23 (Similar to O-succinylhomoserine sulfhydrylase)
GENOLIN_C14863	0.2	1.74	unknown	0.03909073	0.14904135	0.0013633168	0.016631465	lcl|genolin_c14863 259 nt
GENOLIN_C49071	0.17	1.74	unknown	0.58334875	0.7015525	0.0010312081	0.015669586	lcl|genolin_c49071 254 nt
GENOLIN_C3029	0.15	1.74	unknown	0.1881961	0.33827537	0.0018860177	0.018009363	lcl|genolin_c3029 1759 nt highly similar to |Q64EX4|Q64EX4|SubName: Full=MtN19-like protein
GENOLIN_C38131	0.1	1.74	unknown	0.6700836	0.7697185	0.011459319	0.035924785	lcl|genolin_c38131 257 nt
GENOLIN_C34367	0.05	1.74	unknown	0.65785366	0.7612972	0.0076566394	0.029514743	lcl|genolin_c34367 288 nt
GENOLIN_C36450	-0.09	1.74	unknown	0.95101804	0.96868885	0.0015816342	0.017244736	lcl|genolin_c36450 580 nt
GENOLIN_C16110	0.98	1.73	unknown	0.018753005	0.11044126	0.00081826246	0.015103815	lcl|genolin_c16110 689 nt
GENOLIN_C15974	0.83	1.73	unknown	0.00014293742	0.054911986	0.0005042173	0.01442049	lcl|genolin_c15974 460 nt similar to |Q5HZ54|Q5HZ54|SubName: Full=At2g33510
GENOLIN_C16357	0.76	1.73	unknown	0.086364366	0.2173867	0.0011924625	0.016103083	lcl|genolin_c16357 568 nt
GENOLIN_C10217	0.74	1.73	metabolism	0.07585607	0.20316142	0.000720139	0.014812608	lcl|genolin_c10217 434 nt highly similar to |Q84UV3|Q84UV3|SubName: Full=Ent-kaurene oxidase
GENOLIN_C39606	0.73	1.73	unknown	0.18627521	0.33623222	0.0004884532	0.014330318	lcl|genolin_c39606 245 nt
GENOLIN_C25457	0.67	1.73	unknown	0.009967418	0.09073846	0.00022334942	0.013655677	lcl|genolin_c25457 320 nt similar to |BT002105|BT002105|Arabidopsis thaliana expressed protein (At2g46550) mRNA, complete cds. |A
GENOLIN_C35571	0.62	1.73	unknown	0.035447206	0.14312707	0.00061685295	0.014470575	lcl|genolin_c35571 248 nt
GENOLIN_C45825	0.61	1.73	unknown	0.017674083	0.10814566	0.010477893	0.034196466	lcl|genolin_c45825 223 nt
GENOLIN_C3636	0.55	1.73	amino acid metabolism	0.1194866	0.25877717	0.004360189	0.023197083	lcl|genolin_c3636 1198 nt highly similar to |Q39224|Q39224|SubName: Full=SRG1 protein (At1g17020/F6I1.30) (F6I1.30/F6I1.30)
GENOLIN_C20464	0.45	1.73	nucleotide and DNA metabolism	0.14772354	0.29256535	0.0017512847	0.017733233	lcl|genolin_c20464 532 nt highly similar to |Q9SH28|Q9SH28|SubName: Full=F2K11.20
GENOLIN_C56302	0.34	1.73	unknown	0.11845089	0.25761458	0.015139204	0.041789334	lcl|genolin_c56302 195 nt
GENOLIN_C49908	0.3	1.73	unknown	0.23839766	0.39014736	0.0005180027	0.014425121	lcl|genolin_c49908 285 nt
GENOLIN_C34217	0.28	1.73	unknown	0.22834213	0.37998465	0.009770962	0.03309964	lcl|genolin_c34217 130 nt
GENOLIN_C20000	0.26	1.73	unknown	0.31555125	0.46659338	0.012505646	0.037676252	lcl|genolin_c20000 522 nt
GENOLIN_C27158	0.19	1.73	unknown	0.0053764526	0.076475896	0.00042155714	0.014200958	lcl|genolin_c27158 387 nt
GENOLIN_C3258	0.17	1.73	unknown	0.18483955	0.33468494	0.0027389487	0.019866867	lcl|genolin_c3258 370 nt similar to |Q10SI2|Q10SI2|SubName: Full=Oxidoreductase, 2OG-Fe oxygenase family protein, expressed (Os03
GENOLIN_C24501	0.08	1.73	unknown	0.5976466	0.7129447	0.0017259218	0.017680073	lcl|genolin_c24501 389 nt highly similar to |Q6UU95|Q6UU95|SubName: Full=Putative cytokinin inducible protein (Putative cytokinin
GENOLIN_C36554	0.05	1.73	unknown	0.75776494	0.83465904	0.011064167	0.035238482	lcl|genolin_c36554 200 nt
GENOLIN_C47125	0.05	1.73	unknown	0.6867477	0.7825893	0.0030157566	0.020451395	lcl|genolin_c47125 178 nt
GENOLIN_C35189	0.04	1.73	unknown	0.8116492	0.8731033	0.0024902138	0.01931678	lcl|genolin_c35189 337 nt
GENOLIN_C40021	0.75	1.72	unknown	0.03659691	0.14470318	0.005395126	0.025180679	lcl|genolin_c40021 241 nt
GENOLIN_C34116	0.72	1.72	unknown	0.0036459672	0.06969864	0.013093273	0.038610194	lcl|genolin_c34116 496 nt
GENOLIN_C34272	0.61	1.72	unknown	0.043918185	0.15695432	0.0055217836	0.025422905	lcl|genolin_c34272 296 nt
GENOLIN_C39410	0.5	1.72	unknown	0.0009650435	0.059110142	0.006019016	0.026387496	lcl|genolin_c39410 239 nt
GENOLIN_C34529	0.43	1.72	unknown	0.023627898	0.12059042	0.010216023	0.03382279	lcl|genolin_c34529 238 nt
GENOLIN_C4953	0.43	1.72	unknown	0.24996465	0.40171188	0.006175766	0.026735062	lcl|genolin_c4953 265 nt
GENOLIN_C50135	0.42	1.72	metabolism	0.118278794	0.2574385	0.0047985213	0.024028193	lcl|genolin_c50135 176 nt similar to |O22207|O22207|RecName: Full=Ubiquitin carboxyl-terminal hydrolase 5
GENOLIN_C33189	0.41	1.72	unknown	0.052897487	0.17059705	0.0017581965	0.017730003	lcl|genolin_c33189 268 nt
GENOLIN_C48386	0.39	1.72	unknown	0.041528907	0.15294574	0.0063578743	0.027117733	lcl|genolin_c48386 322 nt
GENOLIN_C14516	0.36	1.72	unknown	0.15663098	0.30260608	0.00074899994	0.014893367	lcl|genolin_c14516 269 nt
GENOLIN_C30215	0.33	1.72	unknown	0.039158292	0.1490859	0.0034792216	0.021415439	lcl|genolin_c30215 252 nt
GENOLIN_C28760	0.32	1.72	unknown	0.035746686	0.14369594	0.0035975745	0.021699559	lcl|genolin_c28760 320 nt
GENOLIN_C54737	0.32	1.72	unknown	0.034481686	0.14150102	0.00043175853	0.014195623	lcl|genolin_c54737 415 nt
GENOLIN_C11756	0.28	1.72	unknown	0.0958304	0.22908561	0.00016088349	0.013529604	lcl|genolin_c11756 265 nt
GENOLIN_C15660	0.16	1.72	unknown	0.15626854	0.3022098	0.0162279	0.043385837	lcl|genolin_c15660 290 nt
GENOLIN_C50118	0.12	1.72	unknown	0.73489165	0.81796384	0.0046329275	0.02370864	lcl|genolin_c50118 292 nt
GENOLIN_C55526	0.07	1.72	unknown	0.18785925	0.3378849	0.006707739	0.027675068	lcl|genolin_c55526 417 nt
GENOLIN_C18263	0.02	1.72	protein metabolism and modifications	0.9846017	0.989858	0.00697166	0.028221624	lcl|genolin_c18263 785 nt highly similar to |O80548|O80548|SubName: Full=T22J18.10 protein (Putative topoisomerase)
GENOLIN_C20003	-0.09	1.72	unknown	0.20430411	0.35511953	0.0006060131	0.0145159615	lcl|genolin_c20003 328 nt
GENOLIN_C32310	-0.18	1.72	unknown	0.11122862	0.24880332	0.00059014297	0.014432636	lcl|genolin_c32310 355 nt
GENOLIN_C40116	-0.18	1.72	unknown	0.38209635	0.528414	0.04053223	0.07749328	lcl|genolin_c40116 248 nt
GENOLIN_C49636	-0.25	1.72	unknown	0.37413928	0.5209808	0.0022099463	0.018706247	lcl|genolin_c49636 341 nt
GENOLIN_C38014	0.97	1.71	unknown	0.022337569	0.117837235	0.0015639691	0.017176745	lcl|genolin_c38014 256 nt
GENOLIN_C50069	0.93	1.71	unknown	0.09613643	0.22940604	0.000680223	0.014685315	lcl|genolin_c50069 167 nt
GENOLIN_C50046	0.9	1.71	unknown	0.033375394	0.1396219	0.0005516711	0.014455457	lcl|genolin_c50046 295 nt
GENOLIN_C10016	0.88	1.71	unknown	0.01757259	0.10799249	0.0011312176	0.015980078	lcl|genolin_c10016 403 nt
GENOLIN_C7984	0.8	1.71	cellular component organisation	0.027044883	0.1274882	0.0016300428	0.017397951	lcl|genolin_c7984 651 nt highly similar to |A7X331|A7X331|SubName: Full=Expansin-like protein
GENOLIN_C27635	0.78	1.71	unknown	0.0077639516	0.08490838	0.0022511082	0.018778313	lcl|genolin_c27635 349 nt
GENOLIN_C29655	0.78	1.71	unknown	0.0003292976	0.052886955	0.002237865	0.018772038	lcl|genolin_c29655 296 nt
GENOLIN_C42417	0.68	1.71	unknown	0.056771785	0.17610218	0.0015345826	0.017128574	lcl|genolin_c42417 292 nt similar to |AP008209|AP008209|Oryza sativa Japonica Group genomic DNA, chromosome 3. |Oryza sativa Japo
GENOLIN_C19395	0.66	1.71	unknown	0.11931504	0.25861555	0.007806578	0.029806646	lcl|genolin_c19395 360 nt highly similar to |Q6Z8S7|Q6Z8S7|SubName: Full=Putative signal transducer and activator of transcriptio
GENOLIN_C31561	0.61	1.71	unknown	0.04642406	0.16084631	0.0007297697	0.014775855	lcl|genolin_c31561 253 nt
GENOLIN_C51843	0.54	1.71	unknown	0.005805911	0.07800942	0.0056697004	0.025737666	lcl|genolin_c51843 343 nt
GENOLIN_C34735	0.52	1.71	unknown	0.06577778	0.18856873	0.02039131	0.04951325	lcl|genolin_c34735 280 nt
GENOLIN_C56001	0.51	1.71	unknown	0.50391996	0.63565475	0.010787065	0.034776732	lcl|genolin_c56001 230 nt
GENOLIN_C23670	0.5	1.71	unknown	0.14223929	0.28573406	0.0019337197	0.018068606	lcl|genolin_c23670 236 nt
GENOLIN_C24678	0.35	1.71	unknown	0.0051456457	0.07582051	0.001549828	0.017142672	lcl|genolin_c24678 332 nt
GENOLIN_C32329	0.33	1.71	unknown	0.05007614	0.1665309	0.005847851	0.026098814	lcl|genolin_c32329 333 nt
GENOLIN_C52892	0.32	1.71	unknown	0.023922192	0.12131879	0.00047377864	0.014305167	lcl|genolin_c52892 265 nt
GENOLIN_C53873	0.28	1.71	unknown	0.47329846	0.60914093	0.000750496	0.014884996	lcl|genolin_c53873 242 nt
GENOLIN_C44278	0.23	1.71	unknown	0.5521951	0.6755569	0.004302126	0.023112517	lcl|genolin_c44278 285 nt
GENOLIN_C13699	0.18	1.71	unknown	0.11788488	0.2569305	0.0017660393	0.017774466	lcl|genolin_c13699 442 nt
GENOLIN_C39299	0.16	1.71	unknown	0.36591136	0.5133942	0.00091224647	0.015271524	lcl|genolin_c39299 256 nt
GENOLIN_C36207	0.15	1.71	unknown	0.5491331	0.6734064	0.004522369	0.023501689	lcl|genolin_c36207 386 nt
GENOLIN_C33372	0.11	1.71	protein metabolism and modifications	0.4069439	0.5505988	0.0018589364	0.017986706	lcl|genolin_c33372 285 nt highly similar to |Q9FGC1|Q9FGC1|SubName: Full=Protein kinase-like
GENOLIN_C23196	0.1	1.71	unknown	0.65692306	0.76051354	0.0084806755	0.030998446	lcl|genolin_c23196 227 nt
GENOLIN_C24518	0.09	1.71	unknown	0.98509985	0.99027586	0.0014707401	0.016968872	lcl|genolin_c24518 228 nt
GENOLIN_C39869	-0.16	1.71	unknown	0.07110135	0.19585602	0.0037862787	0.022055382	lcl|genolin_c39869 235 nt
GENOLIN_C43369	0.96	1.7	unknown	0.005048928	0.07569608	0.005013832	0.024480132	lcl|genolin_c43369 235 nt
GENOLIN_C4680	0.91	1.7	response to stress	0.02527554	0.12385273	0.00030518678	0.013925903	lcl|genolin_c4680 1598 nt highly similar to |Q3L1D0|Q3L1D0|SubName: Full=Heat shock protein 101
GENOLIN_C41190	0.84	1.7	unknown	0.1686522	0.31670764	0.0018556191	0.017962068	lcl|genolin_c41190 223 nt
GENOLIN_C26181	0.71	1.7	unknown	0.0868302	0.21798791	0.0012861617	0.016466334	lcl|genolin_c26181 331 nt
GENOLIN_C31775	0.69	1.7	unknown	0.017752387	0.10827986	0.011342631	0.035739336	lcl|genolin_c31775 580 nt
GENOLIN_C24071	0.68	1.7	unknown	0.08932132	0.22089294	0.0005164157	0.014424035	lcl|genolin_c24071 219 nt
GENOLIN_C17628	0.64	1.7	unknown	0.002239597	0.06352492	0.0018263652	0.017902069	lcl|genolin_c17628 520 nt
GENOLIN_C1484	0.6	1.7	unknown	0.010568763	0.09259671	0.003189936	0.020846672	lcl|genolin_c1484 816 nt
GENOLIN_C40487	0.57	1.7	unknown	0.0563536	0.17558761	0.0023831134	0.019066954	lcl|genolin_c40487 229 nt
GENOLIN_C49869	0.54	1.7	unknown	0.03822846	0.14771233	0.00055130036	0.014462012	lcl|genolin_c49869 161 nt
GENOLIN_C20518	0.46	1.7	unknown	0.014864621	0.10292919	0.0026950084	0.01981031	lcl|genolin_c20518 356 nt
GENOLIN_C22756	0.46	1.7	unknown	0.05275115	0.1703654	0.006751476	0.027766995	lcl|genolin_c22756 282 nt
GENOLIN_C10123	0.43	1.7	nucleotide and DNA metabolism	0.076873206	0.20456213	0.008765087	0.031421717	lcl|genolin_c10123 981 nt highly similar to |Q9LFP0|Q9LFP0|SubName: Full=Adenine phosphoribosyltransferase-like protein
GENOLIN_C50450	0.39	1.7	unknown	0.017143842	0.10729369	0.00023163781	0.013660473	lcl|genolin_c50450 270 nt
GENOLIN_C10729	0.37	1.7	unknown	0.06424226	0.18635844	0.0024582543	0.019235406	lcl|genolin_c10729 502 nt
GENOLIN_C21925	0.37	1.7	unknown	0.057700563	0.17744724	0.0012313315	0.016297301	lcl|genolin_c21925 299 nt
GENOLIN_C34828	0.35	1.7	unknown	0.014240922	0.10128307	0.0007494389	0.014876697	lcl|genolin_c34828 399 nt
GENOLIN_C18586	0.32	1.7	unknown	0.026366282	0.12579586	0.0020589454	0.018309642	lcl|genolin_c18586 648 nt
GENOLIN_C28303	0.28	1.7	unknown	0.13505897	0.27766362	0.002349079	0.019020027	lcl|genolin_c28303 223 nt
GENOLIN_C30899	0.26	1.7	unknown	0.01946912	0.11181995	0.009478875	0.03266356	lcl|genolin_c30899 202 nt
GENOLIN_C58173	0.24	1.7	unknown	0.36452514	0.5121675	0.002138966	0.018543411	lcl|genolin_c58173 293 nt similar to |Q93Y01|Q93Y01|RecName: Full=Ubiquitin carboxyl-terminal hydrolase 9
GENOLIN_C48223	0.21	1.7	unknown	0.33208805	0.4827511	0.0026795233	0.019790158	lcl|genolin_c48223 231 nt
GENOLIN_C10913	0.2	1.7	unknown	0.051890805	0.16912234	0.0020300655	0.018261965	lcl|genolin_c10913 1300 nt highly similar to |Q9SIA7|Q9SIA7|SubName: Full=Legumin-like protein (Cupin family protein)
GENOLIN_C31650	0.14	1.7	unknown	0.6504887	0.75504863	0.001411784	0.01683481	lcl|genolin_c31650 226 nt
GENOLIN_C51901	0.14	1.7	unknown	0.40059894	0.54490036	0.0063124443	0.027012995	lcl|genolin_c51901 344 nt
GENOLIN_C32844	0.03	1.7	unknown	0.9420699	0.96304715	0.0002275521	0.0136616295	lcl|genolin_c32844 319 nt
GENOLIN_C31396	-0.03	1.7	unknown	0.2838138	0.43575224	0.00057441555	0.0143647045	lcl|genolin_c31396 243 nt
GENOLIN_C28425	0.83	1.69	unknown	0.0043258322	0.073144644	0.00057153724	0.014385385	lcl|genolin_c28425 412 nt
GENOLIN_C42431	0.79	1.69	unknown	0.21374172	0.3648806	0.00476064	0.023941437	lcl|genolin_c42431 423 nt
GENOLIN_C16340	0.7	1.69	unknown	0.00045818003	0.05641606	0.0050367992	0.02452288	lcl|genolin_c16340 405 nt
GENOLIN_C7433	0.67	1.69	development	0.014365725	0.10168875	0.0074614724	0.02914096	lcl|genolin_c7433 796 nt highly similar to |Q9FLG5|Q9FLG5|SubName: Full=Similarity to NAM
GENOLIN_C11832	0.64	1.69	unknown	0.063111596	0.18497814	0.0010631324	0.01576895	lcl|genolin_c11832 221 nt
GENOLIN_C4752	0.64	1.69	development	0.00073853956	0.05701834	0.0026397891	0.019706	lcl|genolin_c4752 1639 nt highly similar to |A9PGP7|A9PGP7|RecName: Full=Chorismate synthase
GENOLIN_C52162	0.63	1.69	unknown	0.063438885	0.18540555	0.0019652091	0.018158892	lcl|genolin_c52162 241 nt
GENOLIN_C1116	0.62	1.69	response to stress	0.044170033	0.15745597	0.0054487926	0.025306927	lcl|genolin_c1116 613 nt highly similar to |Q6ZKI0|Q6ZKI0|SubName: Full=Putative quinone-oxidoreductase QR2 (Os08g0139200 protein
GENOLIN_C29293	0.57	1.69	unknown	0.03284799	0.13874513	0.0010675217	0.015773794	lcl|genolin_c29293 237 nt similar to |CU227605|CU227605|Populus EST from severe drought-stressed leaves. |Populus tremula x Popul
GENOLIN_C25931	0.53	1.69	unknown	0.0011364112	0.059511017	0.0038937267	0.022296563	lcl|genolin_c25931 250 nt
GENOLIN_C57738	0.53	1.69	unknown	0.015460811	0.10389639	0.00074846344	0.01490815	lcl|genolin_c57738 295 nt
GENOLIN_C46242	0.52	1.69	unknown	0.21106534	0.362101	0.0020988449	0.018428775	lcl|genolin_c46242 278 nt similar to |Q9C6Z2|Q9C6Z2|SubName: Full=Diadenosine 5,5-P1,P4-tetraphosphate hydrolase, putative (At1g3
GENOLIN_C39971	0.5	1.69	unknown	0.09494048	0.22795685	0.00027082465	0.0138349235	lcl|genolin_c39971 234 nt
GENOLIN_C31768	0.42	1.69	unknown	0.0025279566	0.06505627	0.004486995	0.023443377	lcl|genolin_c31768 215 nt
GENOLIN_C33017	0.42	1.69	unknown	0.093499176	0.22619264	0.020639319	0.049922913	lcl|genolin_c33017 278 nt
GENOLIN_C25118	0.33	1.69	nucleotide and DNA metabolism	0.17987494	0.3289453	0.00023557272	0.013667618	lcl|genolin_c25118 519 nt highly similar to |Q9LIS3|Q9LIS3|RecName: Full=UDP-glucuronate 4-epimerase 6
GENOLIN_C24821	0.24	1.69	unknown	0.12542649	0.26620284	0.0059541045	0.026310897	lcl|genolin_c24821 244 nt
GENOLIN_C42781	0.21	1.69	unknown	0.68099034	0.7784669	0.013753178	0.039591372	lcl|genolin_c42781 236 nt
GENOLIN_C21560	0.2	1.69	unknown	0.47123244	0.6074914	0.00030642818	0.013955212	lcl|genolin_c21560 550 nt
GENOLIN_C19394	0.08	1.69	unknown	0.8723119	0.9155929	0.00020453036	0.013554572	lcl|genolin_c19394 723 nt
GENOLIN_C46956	0.07	1.69	unknown	0.23189948	0.383433	0.010109722	0.033640586	lcl|genolin_c46956 282 nt
GENOLIN_C32784	0.02	1.69	unknown	0.916408	0.9457326	0.0033808462	0.02119352	lcl|genolin_c32784 274 nt
GENOLIN_C32999	0	1.69	unknown	0.40899235	0.5523122	0.0015537649	0.017141452	lcl|genolin_c32999 256 nt
GENOLIN_C18321	-0.02	1.69	unknown	0.69889617	0.79097104	0.0006846308	0.014705516	lcl|genolin_c18321 224 nt
GENOLIN_C29801	-0.08	1.69	unknown	0.5206512	0.6494582	0.0075290934	0.029255457	lcl|genolin_c29801 212 nt
GENOLIN_C42862	-0.08	1.69	unknown	0.4600527	0.5978457	0.0026068513	0.019642664	lcl|genolin_c42862 245 nt
GENOLIN_C37137	0.92	1.68	unknown	0.06038701	0.18122897	0.0014783966	0.017019277	lcl|genolin_c37137 394 nt highly similar to |Q9FUR2|Q9FUR2|RecName: Full=Type I inositol-1,4,5-trisphosphate 5-phosphatase 2
GENOLIN_C4333	0.87	1.68	secondary metabolism	0.006283945	0.07938998	0.00010252169	0.01353083	lcl|genolin_c4333 1888 nt highly similar to |Q8VZA1|Q8VZA1|RecName: Full=Laccase-11
GENOLIN_C28213	0.86	1.68	unknown	0.07696866	0.20465738	0.0010625859	0.015765864	lcl|genolin_c28213 494 nt
GENOLIN_C37976	0.85	1.68	unknown	0.00063940475	0.057072222	0.013762226	0.039612524	lcl|genolin_c37976 186 nt
GENOLIN_C5185	0.8	1.68	unknown	0.016793914	0.10639321	0.0028585603	0.0200871	lcl|genolin_c5185 1018 nt
GENOLIN_C680	0.74	1.68	secondary metabolism	0.0020846117	0.06327759	0.0027207586	0.019855486	lcl|genolin_c680 1955 nt highly similar to |Q4JL28|Q4JL28|SubName: Full=4-coumarate:CoA ligase
GENOLIN_C27749	0.73	1.68	unknown	0.027368514	0.12784664	0.0031480545	0.020750524	lcl|genolin_c27749 470 nt
GENOLIN_C8089	0.69	1.68	transport	0.04690759	0.16175136	0.0025447686	0.019464493	lcl|genolin_c8089 655 nt highly similar to |Q8VZH2|Q8VZH2|SubName: Full=AT4g33090/F4I10_20 (Aminopeptidase like protein) (Aminope
GENOLIN_C42257	0.59	1.68	unknown	0.022216938	0.117575444	0.00260598	0.019645633	lcl|genolin_c42257 221 nt
GENOLIN_C31744	0.58	1.68	unknown	0.06286816	0.18460268	0.006090151	0.026529597	lcl|genolin_c31744 311 nt
GENOLIN_C57434	0.53	1.68	unknown	0.04823277	0.16391975	0.036690928	0.072551824	lcl|genolin_c57434 159 nt
GENOLIN_C28946	0.52	1.68	unknown	0.0053255213	0.076248325	0.0027887418	0.019982267	lcl|genolin_c28946 216 nt similar to |A4QMB9|A4QMB9|SubName: Full=ORF124
GENOLIN_C21059	0.49	1.68	unknown	0.015930364	0.10467871	0.004029498	0.022571875	lcl|genolin_c21059 268 nt
GENOLIN_C46680	0.48	1.68	unknown	0.038738493	0.14851199	0.010058912	0.03357944	lcl|genolin_c46680 215 nt
GENOLIN_C53123	0.4	1.68	unknown	0.036429346	0.1444331	0.0020473544	0.018279837	lcl|genolin_c53123 424 nt
GENOLIN_C24149	0.36	1.68	unknown	0.028678512	0.13068616	0.009742975	0.033067346	lcl|genolin_c24149 341 nt
GENOLIN_C29056	0.27	1.68	unknown	0.33180627	0.48248756	0.0063589322	0.027119763	lcl|genolin_c29056 376 nt
GENOLIN_C42872	0.27	1.68	unknown	0.24802293	0.39980897	0.0041159224	0.022749638	lcl|genolin_c42872 242 nt
GENOLIN_C6992	0.25	1.68	unknown	0.119289055	0.25858256	0.00039460472	0.01415261	lcl|genolin_c6992 383 nt
GENOLIN_C31754	0.22	1.68	unknown	0.28879625	0.44043076	0.009125859	0.03199613	lcl|genolin_c31754 227 nt similar to |Q2WFI1|Q2WFI1|SubName: Full=Sulfite oxidase
GENOLIN_C21260	0.21	1.68	unknown	0.62300986	0.7332914	0.012586546	0.037827026	lcl|genolin_c21260 288 nt similar to |Q9FYL7|Q9FYL7|SubName: Full=F21J9.12
GENOLIN_C9751	0.21	1.68	unknown	0.050094534	0.16653441	0.001513667	0.01708753	lcl|genolin_c9751 1074 nt
GENOLIN_C13687	0.16	1.68	unknown	0.004693805	0.07480956	0.00441575	0.023319585	lcl|genolin_c13687 343 nt
GENOLIN_C39002	0.15	1.68	unknown	0.25317618	0.40501612	0.0062144883	0.026800591	lcl|genolin_c39002 288 nt
GENOLIN_C21827	0.05	1.68	unknown	0.8807325	0.9215508	0.008282448	0.030658744	lcl|genolin_c21827 222 nt
GENOLIN_C37720	0.05	1.68	unknown	0.68407893	0.7805112	0.000079643505	0.013299323	lcl|genolin_c37720 286 nt
GENOLIN_C57672	0.05	1.68	unknown	0.692942	0.78681004	0.00056647003	0.014382165	lcl|genolin_c57672 442 nt
GENOLIN_C35094	0.01	1.68	unknown	0.6008656	0.71543396	0.00450819	0.023475138	lcl|genolin_c35094 241 nt
GENOLIN_C41427	0	1.68	unknown	0.9288267	0.95399725	0.00039690227	0.014158714	lcl|genolin_c41427 231 nt
GENOLIN_C14450	-0.01	1.68	unknown	0.71560127	0.8039653	0.008594661	0.031153556	lcl|genolin_c14450 318 nt
GENOLIN_C21593	-0.14	1.68	unknown	0.22609966	0.37765327	0.008047961	0.030252254	lcl|genolin_c21593 375 nt
GENOLIN_C45363	0.98	1.67	unknown	0.033887796	0.14062616	0.00094552763	0.015364907	lcl|genolin_c45363 304 nt
GENOLIN_C44669	0.8	1.67	unknown	0.0016763071	0.062016904	0.00027376114	0.013803309	lcl|genolin_c44669 202 nt
GENOLIN_C42086	0.54	1.67	unknown	0.1020011	0.23709738	0.0059599485	0.026311763	lcl|genolin_c42086 229 nt
GENOLIN_C30738	0.52	1.67	unknown	0.025996184	0.12528731	0.00007831709	0.013365257	lcl|genolin_c30738 554 nt
GENOLIN_C49984	0.5	1.67	unknown	0.15831621	0.30450204	0.002270705	0.018817125	lcl|genolin_c49984 316 nt
GENOLIN_C50365	0.45	1.67	unknown	0.1126659	0.25039706	0.0007914424	0.014988825	lcl|genolin_c50365 246 nt
GENOLIN_C51386	0.44	1.67	unknown	0.030641148	0.13464665	0.00020074066	0.013495392	lcl|genolin_c51386 134 nt
GENOLIN_C28948	0.43	1.67	unknown	0.015155326	0.103391655	0.0019285427	0.018060075	lcl|genolin_c28948 336 nt
GENOLIN_C24999	0.39	1.67	unknown	0.1263505	0.26734865	0.0037013611	0.021891927	lcl|genolin_c24999 947 nt
GENOLIN_C41243	0.39	1.67	unknown	0.072361596	0.19788589	0.0009507756	0.015401837	lcl|genolin_c41243 244 nt
GENOLIN_C48305	0.37	1.67	unknown	0.1393152	0.2825431	0.0039325254	0.022367528	lcl|genolin_c48305 283 nt
GENOLIN_C14811	0.3	1.67	unknown	0.00024853638	0.05304429	0.00106909	0.015761971	lcl|genolin_c14811 283 nt
GENOLIN_C4661	0.29	1.67	unknown	0.10063702	0.235259	0.008475786	0.031000033	lcl|genolin_c4661 761 nt
GENOLIN_C24191	0.13	1.67	unknown	0.21669123	0.36753777	0.011243108	0.035555605	lcl|genolin_c24191 351 nt
GENOLIN_C41560	0.09	1.67	unknown	0.094766945	0.22772236	0.0045889844	0.023634335	lcl|genolin_c41560 330 nt similar to |Q6UU95|Q6UU95|SubName: Full=Putative cytokinin inducible protein (Putative cytokinin induci
GENOLIN_C16561	0.07	1.67	unknown	0.49695167	0.6295936	0.0037116534	0.021883348	lcl|genolin_c16561 494 nt
GENOLIN_C44951	0.05	1.67	unknown	0.73446333	0.81773347	0.0012482988	0.016396107	lcl|genolin_c44951 232 nt
GENOLIN_C45246	-0.23	1.67	unknown	0.3318892	0.4825789	0.00046679165	0.014326322	lcl|genolin_c45246 205 nt
GENOLIN_C42428	0.85	1.66	unknown	0.0617496	0.1832341	0.00020628629	0.013498135	lcl|genolin_c42428 253 nt
GENOLIN_C53543	0.84	1.66	unknown	0.02011711	0.11325249	0.005093556	0.024629338	lcl|genolin_c53543 329 nt
GENOLIN_C34835	0.82	1.66	unknown	0.1589096	0.30515447	0.00057941134	0.014389229	lcl|genolin_c34835 307 nt
GENOLIN_C59208	0.72	1.66	unknown	0.00061077863	0.05706265	0.0025448177	0.019458478	lcl|genolin_c59208 238 nt
GENOLIN_C8979	0.67	1.66	unknown	0.070738636	0.19539489	0.0012245264	0.016253408	lcl|genolin_c8979 434 nt
GENOLIN_C36709	0.65	1.66	unknown	0.0049597165	0.07560969	0.008746005	0.031404056	lcl|genolin_c36709 227 nt
GENOLIN_C40974	0.63	1.66	unknown	0.10813045	0.24488457	0.0016838609	0.017593496	lcl|genolin_c40974 237 nt
GENOLIN_C32333	0.54	1.66	unknown	0.01834928	0.10971869	0.00043088855	0.014227263	lcl|genolin_c32333 320 nt
GENOLIN_C47576	0.49	1.66	unknown	0.012652202	0.09772742	0.009290734	0.032350227	lcl|genolin_c47576 278 nt
GENOLIN_C5353	0.41	1.66	unknown	0.07622735	0.20370138	0.00056046166	0.014386418	lcl|genolin_c5353 245 nt
GENOLIN_C15006	0.4	1.66	protein metabolism and modifications	0.028046235	0.12928945	0.01100848	0.03517172	lcl|genolin_c15006 891 nt highly similar to |Q7XPL1|Q7XPL1|SubName: Full=OSJNBa0085I10.15 protein (Os04g0610900 protein)
GENOLIN_C51248	0.38	1.66	unknown	0.020741154	0.11452351	0.008921524	0.031692326	lcl|genolin_c51248 300 nt
GENOLIN_C22801	0.36	1.66	unknown	0.09993787	0.23440054	0.011361142	0.035773467	lcl|genolin_c22801 347 nt
GENOLIN_C54693	0.36	1.66	unknown	0.025103692	0.12376842	0.010557412	0.034350112	lcl|genolin_c54693 137 nt
GENOLIN_C54187	0.34	1.66	unknown	0.14741254	0.29219043	0.0014143371	0.016835092	lcl|genolin_c54187 421 nt
GENOLIN_C51040	0.33	1.66	unknown	0.0637773	0.1857615	0.00039418385	0.014148406	lcl|genolin_c51040 273 nt
GENOLIN_C53710	0.26	1.66	unknown	0.23277985	0.38434607	0.00038629325	0.014104245	lcl|genolin_c53710 358 nt
GENOLIN_C57605	0.22	1.66	unknown	0.07070525	0.1953476	0.0029866353	0.020408383	lcl|genolin_c57605 398 nt
GENOLIN_C36708	0.15	1.66	unknown	0.005255649	0.07601853	0.011884296	0.0366771	lcl|genolin_c36708 259 nt
GENOLIN_C45691	0.15	1.66	unknown	0.117480636	0.25642186	0.017875915	0.045885455	lcl|genolin_c45691 239 nt
GENOLIN_C2503	0.09	1.66	unknown	0.35484636	0.5031172	0.00014755479	0.013721418	lcl|genolin_c2503 1131 nt highly similar to |Q4JHB1|Q4JHB1|SubName: Full=Caffeoyl-CoA 3-O-methyltransferase
GENOLIN_C12857	0.08	1.66	unknown	0.7836937	0.85317963	0.0031354688	0.020723272	lcl|genolin_c12857 237 nt
GENOLIN_C722	0.02	1.66	unknown	0.8407189	0.8937827	0.003422265	0.021267159	lcl|genolin_c722 909 nt highly similar to |Q9LVF1|Q9LVF1|SubName: Full=Emb|CAB45066.1 (AT3g21550/MIL23_11)
GENOLIN_C28307	0.01	1.66	unknown	0.6975881	0.7901611	0.0059448434	0.026279943	lcl|genolin_c28307 229 nt
GENOLIN_C14946	0	1.66	unknown	0.8890366	0.9270482	0.00057647954	0.014347011	lcl|genolin_c14946 519 nt
GENOLIN_C56342	-0.05	1.66	unknown	0.16926329	0.31737113	0.019647885	0.048478726	lcl|genolin_c56342 190 nt
GENOLIN_C31493	-0.09	1.66	unknown	0.70371187	0.7949224	0.019438319	0.048165716	lcl|genolin_c31493 272 nt
GENOLIN_C57452	-0.19	1.66	unknown	0.03084174	0.13509543	0.00023378014	0.0136486	lcl|genolin_c57452 249 nt similar to |DJ046636|DJ046636|Gene enocoding IPP synthtase of non-mevalonate pathway derived from serin
[truncated: 7,944 more rows]
